# Supplementary material for: Targeted metabolomic profiling as a tool for diagnostics of patients with non-small-cell lung cancer
Source: Sci Rep. 2023 Jul 8;13:11072. doi: 10.1038/s41598-023-38140-7 (PMC10329697; doi:10.1038/s41598-023-38140-7)
Supplement: Supplementary file 2 — Supplementary Information 2. [file 41598_2023_38140_MOESM2_ESM.xlsx]

## Sheet: Normalized Dataset
Group	Kynurenine	Serotonin	Quinolinic acid	HIAA	Tryptamin	Antranillic acid	Indole-3-lactic acid	Indole-3-acetic acid	Indole-3-carboxaldehyde	Indole-3-acrylic acid	Indole-3-propionic acid	Indole-3-butyric acid	Xanturenic acid	Kynurenic acid	Gly	Ala	Pro	Val	Leu	Ile	Orn	Asp	Phe	Arg	Cit	Ser	Thr	Lys	Trp	Tyr	Meth	C0	C2	C3	C4	C5-1	C5	C6	C5-OH	C5-DC	C8-1	C6-DC	C10-2	C10-1	C10	C12-1	C12	C14-2	C14-1
Lung_cancer	2249.67	407.371	486.803	135.927	0.0931018	74.9043	260.998	1713.03	19.5231	5.87439	234.196	7.85822	1.96009	40.821	441.397	420.339	106.656	218.452	137.857	72.738	141.619	24.335	93.436	139.8	126.339	111.262	63.047	78.109	23.734	51.773	17.017	37.7365	67.4458	1.34144	1.07245	0.00585662	0.140601	0.114927	0.00895805	0.195754	0.0629945	0.0319661	0.0195614	0.358905	0.33501	0.113821	0.0915533	0.0834119	0.112193
Lung_cancer	1812.28	43.0795	74.6084	55.7584	0.0777871	9.08992	716.618	577.463	31.5808	4.19726	124.15	6.33622	2.7939	24.7066	277.689	490.133	121.566	291.145	170.639	97.381	151.625	11.432	85.058	103.229	47.216	84.033	119.474	108.333	88.15	109.971	31.17	30.6781	20.0428	0.85021	0.389563	0.00829154	0.0957762	0.0357292	0.0175229	0.217667	0.0138228	0.00420117	0.00931762	0.110947	0.146273	0.0307736	0.0335733	0.0176347	0.0283732
Lung_cancer	2482.68	340.997	71.482	32.3712	0.126461	21.7056	709.613	1666.92	35.7292	14.4251	464.39	13.0143	2.19761	20.2535	1095.03	1265.77	485.97	722.074	465.386	260.407	377.756	113.527	303.483	309.41	115.429	344.059	254.563	186.184	185.676	212.298	66.761	74.123	60.5578	2.11502	0.769198	0.0235095	0.274568	0.132036	0.0333647	0.472161	0.069288	0.0316212	0.028801	0.411921	0.571488	0.121521	0.140753	0.0777676	0.140267
Lung_cancer	3566.57	168.644	222.02	69.6638	0.0737614	24.7898	822.233	767.957	66.2792	5.3548	602.702	4.92751	2.91104	24.5713	476.177	530.52	152.005	341.25	212.147	109.05	155.611	41.282	143.966	127.669	57.339	172.273	118.411	91.508	119.092	111.603	28.728	41.5849	35.1465	0.994317	0.242213	0.0138015	0.164625	0.0750303	0.0135631	0.165015	0.0317552	0.030163	0.0147447	0.164734	0.197491	0.0623736	0.0515214	0.0338115	0.0694781
Lung_cancer	2232.2	411.609	210.75	31.4576	0.0781086	15.2231	453.228	1455.82	49.7832	4.8424	332.956	4.69415	1.14507	11.3733	534.079	747.608	201.727	312.465	200.603	120.905	141.659	38.151	106.185	116.86	28.132	165.847	132.21	96.747	68.226	74.757	22.4	13.3681	13.3904	0.642828	0.160314	0.00647126	0.0530868	0.0409771	0.00850409	0.0445006	0.0169421	0.0102042	0.00889932	0.141687	0.182087	0.0359917	0.0330841	0.0193384	0.0304077
Lung_cancer	2241.26	175.068	94.7748	88.9481	0.0550446	8.81168	1305.58	1315.27	51.6134	12.727	980.749	7.07888	9.28108	30.2601	365.625	743.331	222.294	321.85	222.091	116.603	201.208	55.578	162.673	138.533	60.689	119.54	124.043	110.479	81.36	110.555	42.409	34.2189	20.821	1.08801	0.389515	0.0212239	0.152372	0.033471	0.0231312	0.15435	0.0201087	0.00795141	0.0145445	0.126763	0.111608	0.0270921	0.0345133	0.0195353	0.0301122
Lung_cancer	2708.66	833.125	213.872	84.4066	0.0724357	13.4373	671.287	1236.63	35.6807	5.72553	122.426	7.6278	0.154282	9.57521	475.477	416.333	118.822	221.375	171.212	96.922	118.224	63.491	123.459	173.488	36.222	148.898	66.726	64.399	57.535	59.735	20.812	20.0391	14.2765	0.342285	0.133442	0.0067876	0.0410948	0.0339288	0.00570086	0.111504	0.0234417	0.0152641	0.0121464	0.126751	0.153085	0.0480171	0.0512494	0.02941	0.05248
Lung_cancer	2200.61	980.627	132.141	81.8828	0.0365139	7.75333	254.261	570.955	31.3225	2.50089	346.945	11.5096	3.17906	16.6235	416.727	622.196	159.008	285.411	197.661	96.946	115.277	58.388	134.585	188.919	32.7	175.044	128.954	97.934	66.347	65.171	25.325	29.6942	18.8954	0.667037	0.157224	0.00891226	0.108262	0.04997	0.0125069	0.124925	0.0318374	0.00911207	0.0163508	0.226727	0.316609	0.117395	0.104566	0.0648749	0.128825
Lung_cancer	2778.35	1159.46	241.221	106.567	0.229278	37.6146	409.25	1761.9	45.3229	24.0635	740.931	11.6463	1.2648	10.7236	471.776	500.193	146.938	229.328	168.904	82.934	109.533	50.557	137.793	140.355	40.908	139.5	83.356	83.169	63.293	76.456	24.288	28.0158	21.0161	0.872958	0.269096	0.00742956	0.0817031	0.02715	0.00959876	0.0725253	0.0461201	0.00887368	0.00671832	0.11827	0.0767566	0.0301646	0.0315255	0.0229564	0.0323061
Lung_cancer	3017.42	416.585	99.1446	67.2658	0.0714256	10.8502	596.208	3200	26.0742	4.43689	480.188	57.1108	5.19959	28.1405	579.805	807.796	303.28	333.744	229.252	102.833	166.155	61.31	163.716	176.335	56.868	194.884	148.265	121.664	83.021	94.999	37.248	45.5618	34.3985	1.05382	0.40009	0.0189826	0.180378	0.10876	0.0152042	0.170416	0.0445487	0.0092299	0.00921963	0.341423	0.63478	0.148205	0.16379	0.0777514	0.13479
Lung_cancer	1659.98	405.567	75.9801	24.9202	0.140824	5.24281	298.915	824.558	21.7175	6.78071	381.607	5.05105	2.0373	10.5704	460.784	690.128	284.439	402.468	258.456	141.516	142.67	47.398	146.899	283.21	65.733	163.906	154.525	122.817	106.487	132.979	37.76	37.6645	31.9399	1.35984	0.370729	0.0113032	0.189566	0.0718316	0.0150887	0.371418	0.0409092	0.0125117	0.0188463	0.309024	0.390054	0.096673	0.117945	0.0698887	0.103583
Lung_cancer	2558.92	274.251	106.398	34.1932	0.134676	11.4935	495.196	3513.85	31.1179	4.93096	256.161	18.2969	2.84862	20.3526	370.07	608.918	186.098	273.898	183.037	85.318	122.615	42.421	129.415	136.758	40.969	139.646	117.034	107.014	103.384	104.241	30.618	33.1563	19.0807	0.742156	0.217179	0.00717004	0.102675	0.0486385	0.00878565	0.0862853	0.0339448	0.00737148	0.0136632	0.212728	0.232086	0.0619369	0.0625237	0.0405756	0.0686075
Lung_cancer	6298.54	658.439	885.411	221.845	0.120017	38.81	1626.72	2379.01	59.2677	60.1789	4642.54	26.4451	13.5459	138.324	286.082	435.509	180.823	192.727	145.697	77.21	110.075	42.141	139.253	166.952	37.507	128.072	93.519	84.688	42.014	79.831	27.616	30.0042	27.7607	0.838188	0.237402	0.0133855	0.171451	0.0587427	0.013508	0.110974	0.0366285	0.013448	0.0253547	0.173211	0.197904	0.0705721	0.0768216	0.0418058	0.0870955
Lung_cancer	3283.25	505.973	242.463	99.7205	0.207203	28.1056	1088.78	2450.08	74.047	14.4407	620.386	5.09575	1.95913	19.5555	869.622	454.423	176.845	296.533	191.723	96.511	136.851	39.871	121.138	136.138	72.24	164.588	104.535	90.656	79.654	85.554	27.253	24.9056	36.0818	0.67698	0.219445	0.0117385	0.105473	0.0475956	0.0105383	0.11943	0.0262041	0.0285476	0.0145975	0.136125	0.129274	0.0431853	0.0387804	0.028858	0.0516347
Lung_cancer	4679.04	362.55	235.638	112.652	0.177118	25.4276	1599.63	1849.75	87.1049	10.7779	650.869	14.5531	12.0244	44.6278	533.435	934.542	363.404	299.448	211.124	118.012	148.963	38.13	157.968	168.011	71.91	163.152	141.106	136.014	66.058	80.869	40.414	44.7139	35.1258	1.71157	0.42359	0.0203273	0.175389	0.0900406	0.0222445	0.213986	0.107235	0.0234796	0.0489409	0.410194	0.548931	0.135985	0.176755	0.092078	0.131846
Lung_cancer	2656.3	825.44	95.736	139.671	0.112681	20.9951	436.494	1045.69	32.2953	3.96188	293.325	5.11867	1.21443	8.51626	474.159	786.271	505.538	466.363	303.412	160.989	171.267	57.852	193.826	278.868	57.217	227.742	197.541	138.96	117.782	155.23	51.594	41.4142	25.6476	1.28369	0.379919	0.00643647	0.219137	0.0798907	0.0104942	0.290215	0.0407148	0.0286949	0.0191747	0.210172	0.305211	0.0686421	0.0915562	0.0384531	0.0760507
Lung_cancer	2062.32	389.231	72.0032	76.1504	0.0575156	10.6125	311.473	705.714	23.9062	3.06716	571.247	6.10789	5.44959	25.0442	369.313	1135.39	475.126	593.344	412.813	229.24	235.542	97.153	262.26	312.253	66.436	211.434	139.898	192.92	122.776	208.077	54.178	30.1466	27.6067	1.54912	0.346857	0.0149589	0.173298	0.0818815	0.0142725	0.0784004	0.0376459	0.00968967	0.0131634	0.226994	0.381822	0.0727947	0.103781	0.0423878	0.087811
Lung_cancer	2767.98	836.438	136.36	52.3615	0.266855	6.28062	916.519	3139.04	59.9397	7.67704	564.954	13.5295	5.31372	26.0763	494.201	579.661	291.897	238.305	163.79	94.065	116.578	55.297	117.176	167.591	62.496	178.148	123.341	99.189	58.291	81.059	32.637	22.4547	30.4425	0.655353	1.03652	0.00459604	0.0835848	0.198391	0.00473479	0.504531	0.0647216	0.0102641	0.0266581	0.859103	1.2915	0.140255	0.189902	0.10137	0.167162
Lung_cancer	3115.77	3505.42	89.9	210.057	0.250941	11.3326	524.92	4435.01	33.0341	6.48458	296.528	18.691	1.77394	16.6741	760.777	766.559	405.627	370.949	261.623	121.681	219.149	114.78	216.016	192.948	59.402	253.85	122.838	157.451	90.498	123.867	39.792	22.9541	16.1343	0.848641	0.298836	0.00894801	0.0903365	0.108858	0.0163426	0.0805008	0.033275	0.0121672	0.0203469	0.30527	0.372595	0.0584976	0.0777365	0.029774	0.0504088
Lung_cancer	1046.3	339.62	38.1335	55.9764	0.108153	4.66415	398.693	2333.12	13.3571	5.17381	124.811	19.561	0.605796	7.04653	460.602	583.677	331.623	260.533	190.197	101.622	102.266	44.219	120.613	211.487	52.956	155.479	118.187	102.973	77.652	87.669	29.617	28.5843	19.2369	1.18332	0.225835	0.00990968	0.100896	0.0431473	0.0157306	0.14584	0.0214807	0.00631127	0.00693595	0.127537	0.115583	0.0234518	0.0460648	0.0305588	0.0348789
Lung_cancer	1443.96	236.305	77.7856	22.9592	0.0455129	11.0838	311.079	1096.56	16.9336	9.29637	365.548	6.15539	1.46342	10.7604	485.48	760.296	369.034	366.842	233.541	125.03	133.215	62.115	149.332	201.936	58.42	217.349	160.858	138.478	92.704	136.26	40.181	46.8255	27.8406	1.28604	0.304788	0.0166879	0.112818	0.0508474	0.0190151	0.151333	0.123432	0.0189603	0.0245823	0.216879	0.188577	0.0587547	0.0555639	0.0405894	0.0585311
Lung_cancer	1821.87	761.374	104.866	26.9344	0.147667	5.36849	1050.7	1086.71	34.6984	4.12189	288.775	11.0274	1.3846	13.7315	692.766	714.871	509.476	319.306	196.606	102.308	156.972	51.435	159.358	270.81	72.084	219.375	187.72	119.161	101.951	98.071	35.345	41.519	30.7218	0.751544	0.166407	0.00997489	0.0846803	0.0589227	0.0136696	0.214257	0.0289451	0.0162467	0.0158214	0.300371	0.381935	0.113656	0.149078	0.0826166	0.148036
Lung_cancer	2340.67	347.138	125.687	23.1855	0.208801	21.8609	466.051	1251.3	27.2936	12.6134	1052.9	10.8573	1.488	17.9424	534.055	612.603	490.364	428.484	260.599	132.737	153.553	41.915	146.024	207.371	79.398	231.706	228.204	132.651	93.674	114.483	35.75	41.9715	38.8593	1.04681	0.223588	0.00868184	0.101656	0.0887604	0.0139808	0.291731	0.0633518	0.0130584	0.0170317	0.337291	0.334532	0.066123	0.0660256	0.0497192	0.0832192
Lung_cancer	1789.14	795.005	81.6643	39.141	0.173734	4.65323	338.087	854.1	43.1517	7.04919	110.553	9.86189	2.64381	12.3319	388.326	546.421	248.032	259.964	181.267	88.355	102.975	44.784	140.159	124.495	24.205	156.869	109.65	87.176	86.991	105.392	28.163	25.1571	19.3041	0.553744	0.245815	0.0088386	0.0599874	0.0583008	0.010837	0.0907237	0.0212979	0.00603812	0.0107828	0.133414	0.184784	0.0549425	0.0564667	0.0322974	0.0552075
Lung_cancer	3532.77	1089.47	153.906	37.1706	0.395465	10.3185	1056.32	2092.8	53.0103	3.58256	308.041	11.361	2.37138	16.3644	336.802	597.256	154.881	263.192	159.139	84.614	81.761	40.079	102.232	148.389	18.505	126.806	122.142	70.52	77.325	53.107	25.809	36.4379	29.5797	0.937448	0.170276	0.00647252	0.096165	0.0561259	0.00904709	0.167205	0.0289724	0.00932781	0.0108826	0.300375	0.308977	0.0785285	0.0884709	0.0509788	0.0786469
Lung_cancer	2821.04	539.374	108.467	73.8205	0.0254432	29.5675	569.576	1379.63	56.1488	9.5315	990.257	9.37083	0.784429	10.9968	309.565	516.38	197.052	207.967	148.231	102.86	114.831	39.163	93.523	114.328	42.187	116.248	78.546	56.709	80.598	64.333	25.546	21.0187	14.6976	0.728163	0.153129	0.00191389	0.0454063	0.0269277	0.00526006	0.0565159	0.0193026	0.00463126	0.00532035	0.0850137	0.110684	0.0279392	0.0349979	0.0150245	0.0273831
Lung_cancer	2069.34	364.311	127.711	28.8435	0.0672754	14.075	476.424	2359.3	32.1262	13.5226	735.832	16.2979	3.61535	13.2993	237.622	874.599	307.656	288.815	187.014	109.708	105.313	22.529	138.224	136.72	24.355	107.162	91.72	119.771	75.071	93.602	44.299	23.6382	13.9345	0.803096	0.14075	0.00665711	0.0982411	0.0211226	0.01066	0.0278305	0.0123501	0.00326493	0.00611383	0.0483846	0.0627636	0.0141204	0.0227494	0.00786049	0.0152504
Lung_cancer	941.917	174.336	29.789	16.9732	0.107912	10.894	209.9	1737.59	10.0851	1.97234	122.898	9.52358	0.646445	6.59495	370.491	582.336	296.841	369.73	244.492	157.397	151.989	49.157	142.899	252.105	68.855	196.18	155.127	124.007	106.099	108.345	37.002	44.9118	41.1671	0.665946	0.162266	0.0100208	0.0846221	0.0748496	0.0124234	0.242663	0.0360962	0.0202539	0.0117713	0.235494	0.337772	0.0930432	0.0866263	0.0494719	0.116997
Lung_cancer	2096.21	564.48	71.32	54.16	0.12	10.98	510.26	1632.61	38.18	12.68	902.55	10.01	2.88	20.03	753.852	1048.87	301.585	566.224	359.533	204.428	317.123	119.292	262.693	166.613	63.4	264.045	168.314	157.898	103.283	158.477	44.76	41.0786	34.6958	1.41723	0.689367	0.0168413	0.19549	0.0567777	0.0279856	0.134372	0.0228674	0.0185262	0.0117975	0.102443	0.200572	0.04334	0.146099	0.0177057	0.0400877
Lung_cancer	2850.22	125.434	151.585	32.263	0.121039	13.2927	578.583	883.083	36.0221	10.9825	438.647	3.22215	1.29366	16.4798	318.434	527.358	188.309	338.724	206.438	119.501	106.371	28.771	115.33	196.421	61.389	143.323	132.268	103.925	95.343	102.681	31.071	40.8731	27.2511	1.14591	0.208665	0.0105691	0.0977603	0.0518533	0.0119559	0.245291	0.113169	0.0168028	0.0143709	0.205556	0.239332	0.0801657	0.0700859	0.0392334	0.0776034
Lung_cancer	1287.34	317.031	66.0585	24.5906	0.0438027	9.37017	246.623	558.804	20.1121	2.39034	33.1419	10.3497	0.795766	7.41738	363.29	605.164	210.041	292.128	200.899	93.064	131.981	34.67	119.264	157.572	53.899	155.12	128.049	109.572	92.962	85.755	30.126	41.6554	26.804	0.909705	0.179557	0.00754132	0.0763678	0.0497283	0.00949733	0.152088	0.0350643	0.0108692	0.0150607	0.206103	0.220516	0.0589095	0.0500195	0.0382112	0.0675124
Lung_cancer	2514.88	802.217	96.6059	72.0079	0.14689	13.0093	496.653	749.562	30.5906	2.97706	404.906	5.77135	1.39298	27.1383	631.999	677.372	189.126	327.251	237.773	125.655	149.682	66.302	144.791	174.602	38.456	175.942	128.177	103.796	81.604	91.568	22.112	32.8062	22.9596	0.913887	0.246604	0.00614174	0.116167	0.0514952	0.0164017	0.18283	0.0291063	0.0149132	0.0127824	0.197096	0.20532	0.0565165	0.053472	0.0370207	0.0578113
Lung_cancer	910.123	132.255	45.2401	12.0863	0.0525439	9.52446	170.334	387.406	17.9731	27.339	149.538	4.97381	0.104445	5.22868	335.022	714.597	298.274	375.027	249.378	133.415	173.922	63.002	189.817	171.125	45.701	155.988	161.772	109.658	157.377	132.452	41.956	41.9616	20.4272	1.87015	0.253644	0.012147	0.117687	0.0481242	0.012035	0.161774	0.0354324	0.0103485	0.0257574	0.254315	0.40205	0.100083	0.124172	0.0568429	0.128483
Lung_cancer	2343.04	583.202	163.527	62.4052	0.303362	9.53171	507.67	3351.37	43.3211	6.25879	353.954	28.104	2.43123	16.8896	598.693	545.286	219.672	331.71	251.104	130.202	216.562	56.953	145.431	155.551	64.422	198.077	132.137	95.906	91.105	95.592	35.492	31.8358	20.1238	1.10348	0.23044	0.00840665	0.110569	0.042742	0.0110118	0.175714	0.0259835	0.00950418	0.0104552	0.145153	0.165288	0.0594908	0.0654023	0.0311967	0.0561917
Lung_cancer	5671.07	403.875	268.985	65.9829	0.120781	24.0487	1041.29	1640.21	78.9638	4.83822	199.831	8.07464	1.96983	21.4214	530.841	508.738	154.521	322.584	213.589	107.139	139.102	47.406	129.19	154.617	34.887	158.701	112.635	93.269	75.031	90.584	27.291	27.5845	25.9596	0.803406	0.308338	0.0119188	0.101885	0.0689379	0.0143311	0.127861	0.0293502	0.0152897	0.0133342	0.207153	0.264044	0.0721504	0.0710189	0.0400326	0.0687725
Lung_cancer	799.222	97.141	47.6648	12.9986	0.0460454	12.4642	124.971	433.723	12.4372	2.00978	197.504	12.5485	0.032278	4.19217	937.055	796.204	216.309	243.849	207.793	109.67	131.269	86.787	156.425	214.706	34.404	218.855	133.307	85.709	78.635	80.133	32.141	29.8701	26.9591	0.645021	0.156873	0.00515522	0	0.0502274	0.00439368	0.119475	0.0204088	0.0140589	0.0161998	0.201152	0.245714	0.0709494	0.0631063	0.0367728	0.0719363
Lung_cancer	2683.01	117.383	122.87	26.1267	0.0715166	9.76887	634.516	1003.4	62.9707	3.5969	377.684	9.70919	2.55675	14.1283	592.077	619.973	204.255	316.907	227.142	117.417	172.441	64.835	146.057	172.474	51.936	179.532	136.679	102.572	86.663	96.587	33.649	28.4998	20.4793	0.942002	0.269108	0.0108741	0.129868	0.0438333	0.0121039	0.120488	0.0271957	0.0122145	0.0106456	0.167576	0.206461	0.060744	0.0605225	0.0362765	0.0590498
Lung_cancer	2921.54	527.391	108.113	88.9761	0.419858	19.6393	688.496	1762.81	45.2721	18.3044	1669.59	23.7713	2.34214	14.711	566.999	621.966	192.228	301.648	198.634	108.061	156.457	48.567	136.397	166.634	48.989	175.96	119.169	91.62	81.063	87.592	32.766	32.7315	26.4729	0.911282	0.325341	0.0107371	0.121732	0.0593256	0.0125013	0.123585	0.0274788	0.0131346	0.0154675	0.186109	0.260644	0.0639537	0.0639813	0.0357469	0.063157
Lung_cancer	1006.06	328.661	49.4719	69.588	0.0768341	5.70999	173.744	294.899	18.1357	9.67533	231.309	2.51356	0.45684	5.07818	805.151	830.521	210.6	365.461	258.004	108.952	223.058	67.278	192.325	199.743	55.417	241.388	141.064	131.856	121.154	91.38	37.426	34.8821	17.5886	0.823676	0.163429	0.0118975	0.110397	0.0685624	0.0607983	0.11816	0.0351311	0.0162194	0.0264137	0.314081	0.443488	0.0835376	0.0861772	0.0501827	0.0800844
Lung_cancer	2343.49	263.032	137.844	40.7687	0.121306	8.46522	520.057	957.299	37.2904	39.4553	110.601	8.84719	1.13294	14.9245	453.16	605.299	268.846	328.318	200.471	98.143	152.22	48.904	123.639	187.912	58.805	171.438	137.779	94.911	97.803	75.188	25.312	33.2717	22.2755	1.45358	0.343422	0.00825278	0.115651	0.0566942	0.0121341	0.321004	0.034405	0.020884	0.0115999	0.1958	0.224518	0.0716431	0.0678429	0.0379745	0.0802199
Lung_cancer	2578.08	1046.54	135.058	79.3462	0.10015	13.1679	435.088	948.678	35.9886	3.80572	5.5642	16.3862	2.71612	12.4187	403.816	918.599	271.326	360.369	251.626	133.249	277.088	73.656	176.49	227.51	69.565	219.543	160.492	124.514	119.955	96.411	38.9	42.4756	29.9906	0.954622	0.224886	0.0105979	0.175638	0.0895047	0.0122943	0.146287	0.04833	0.00999678	0.0192023	0.464524	0.597803	0.1843	0.162704	0.113417	0.20299
Lung_cancer	2325.64	1655.49	148.071	923.826	0.0182165	39.9807	536.405	1238.74	51.2858	5.80666	177.183	11.9853	1.35937	12.1776	491.495	549.401	195.283	278.799	185.313	102.781	144.755	42.887	126.916	134.411	45.122	171.846	118.209	83.073	73.331	81.34	28.516	29.9256	27.9764	0.730108	0.293473	0.00831493	0.0928807	0.0542546	0.0103547	0.215313	0.0336431	0.0160431	0.0119681	0.186876	0.259133	0.0610749	0.0686127	0.0378393	0.068159
Lung_cancer	2427.42	290.799	80.5102	66.7693	0.479665	15.1232	669.411	1748.14	36.9775	10.1913	617.37	6.43695	2.06057	14.8504	457.198	356.311	110.997	251.889	140.651	74.847	124.284	20.038	71.498	120.941	29.378	123.238	88.607	69.298	65.722	52.328	17.072	13.4403	10.1198	0.316048	0.112311	0.00531498	0.0629822	0.0176619	0.00511882	0.0715086	0.00785143	0.00573507	0.0020874	0.0380882	0.052616	0.0140137	0.0133805	0.00757064	0.0185897
Lung_cancer	2228.92	573.56	139.799	97.4699	0.193728	17.0138	671.069	1101.25	30.6671	20.5983	790.572	5.89567	1.11477	12.4761	479.734	584.37	193.141	311.317	211.152	113.083	184.955	48.121	137.464	148.501	52.138	171.74	117.407	91.845	82.316	91.905	30.304	30.8482	26.5239	0.953227	0.308865	0.0103817	0.114234	0.0537865	0.0137161	0.153007	0.0290716	0.0134897	0.0123273	0.181084	0.229049	0.0650138	0.0635885	0.0358849	0.0655644
Lung_cancer	2205.56	200.794	83.1282	51.2201	0.12971	22.5522	599.763	1467.78	30.9679	3.64576	143.563	7.94905	2.64521	11.7592	564.886	603.874	189.707	309.299	208.097	111.335	163.497	45.023	137.524	149.016	48.55	168.654	120.234	94.111	78.562	93.061	30.359	32.2589	28.3947	0.965445	0.311378	0.0104622	0.118185	0.0605345	0.013937	0.143999	0.0291042	0.0152128	0.0127969	0.185577	0.242367	0.061908	0.0627752	0.0363844	0.062135
Lung_cancer	2764.7	790.331	189.1	488.687	0.0394419	8.32153	1535.22	2347.43	85.3677	18.7534	629.55	20.7456	13.7685	56.2974	662.601	1174.86	382.508	307.427	230.894	121.501	192.987	40.778	148.123	187.445	81.397	180.197	188.157	123.647	71.632	86.129	50.346	66.1329	47.5477	2.51709	0.388077	0.0298109	0.324871	0.0757975	0.0190032	0.14466	0.0288734	0.0136162	0.0118238	0.196122	0.245451	0.0573342	0.0657837	0.036154	0.0597503
Lung_cancer	3102.58	565.62	184.353	37.7572	0.102677	11.3722	405.321	1469.21	42.3406	6.44915	39.5577	7.75624	5.52358	19.2127	492.047	677.459	212.826	334.75	229.526	123.262	182.489	63.687	147.798	158.795	54.908	179.614	129.492	99.922	87.275	96.831	32.563	35.9601	32.2208	1.10431	0.354763	0.0112996	0.122924	0.057825	0.0161996	0.107803	0.0303706	0.0151744	0.0147263	0.194641	0.255022	0.0681914	0.069195	0.0367789	0.0697452
Lung_cancer	4063.2	1244.57	135.5	129.529	0.229254	68.2932	1167.09	3296.19	125.438	24.5506	1287.74	24.9364	5.12847	31.1549	348.324	692.201	172.783	285.498	192.958	115.564	95.547	33.793	120.173	186.567	63.86	123.935	106.549	102.36	102.92	72.92	34.235	32.6662	26.0503	2.32732	0.782408	0.0254897	0.193817	0.0364924	0.0220878	0.0845448	0.0352766	0.0150797	0	0.211564	0.118071	0.0341675	0.0387723	0.0243041	0.0307443
Lung_cancer	2863.51	155.135	193.63	85.2367	0.0525134	17.0315	467.671	1359.87	27.9825	2.85787	8.21988	16.5006	1.56674	13.0706	271.216	566.041	89.587	238.714	168.641	89.935	133.6	36.748	108.233	125.052	32.811	107.994	66.059	71.724	54.355	55.254	21.606	12.0485	14.0887	0.377255	0.131602	0.00772573	0.0833393	0.024715	0.00850519	0.0754396	0.0215668	0.00816295	0.014818	0.126493	0.173732	0.0556863	0.0677891	0.0337806	0.0633488
Lung_cancer	6272.18	239.636	537.568	116.203	0.351672	107.339	1915.82	2447.03	93.3167	5.05784	152.61	13.4515	2.5095	51.5098	224.21	429.708	102.943	361.118	257.411	127.175	125.128	55.481	150.24	85.828	13.202	142.481	75.347	62.634	51.537	75.954	19.528	38.8055	78.5294	1.10813	1.42762	0.0174629	0.168846	0.19721	0.0441135	0.324113	0.045021	0.070092	0.0249294	0.630193	0.876531	0.230909	0.157841	0.103088	0.161538
Lung_cancer	1991.25	473.114	123.298	57.8384	0.103229	15.0009	345.471	906.454	50.9605	7.31529	637.296	11.729	1.88595	11.1227	621.424	651.424	279.579	291.115	234.176	107.271	173.653	87.392	203.929	210.953	49.544	248.117	172.378	113.351	56.719	91.667	36.102	38.7867	19.1354	1.44053	0.293108	0.00850857	0.129544	0.0364543	0.0209006	0.0639556	0.0223498	0.00622187	0	0.0998857	0.090446	0.0448176	0.0389821	0.0251044	0.0395688
Lung_cancer	581.66	155.454	37.1147	10.2649	0.0758392	3.67132	192.672	623.112	19.6648	2.4536	196.875	5.58122	0.458104	5.40323	481.497	602.607	261.852	287.086	213.023	116.441	201.305	45.272	133.329	131.192	45.318	189.463	164.047	96.52	115.845	89.072	32.29	43.3604	23.595	1.43416	0.265625	0.0081304	0.112858	0.0316452	0.00852291	0.214135	0.027365	0.0114752	0.0124828	0.1863	0.20766	0.0662995	0.074616	0.0375339	0.066899
Lung_cancer	1836	309.685	89.8444	74.0881	0.128685	10.062	436.132	1121.21	24.567	17.5431	2770.35	5.19878	0.717157	9.25216	811.888	948.458	450.344	493.583	348.34	177.946	290.473	57.822	221.061	258.742	85.807	232.208	188.069	140.802	117.038	154.18	22.816	52.2149	46.4682	1.52757	0.535799	0.0132224	0.175017	0.0958203	0.0225862	0.286691	0.0483745	0.0315745	0.0200382	0.296187	0.370065	0.101799	0.0988399	0.0591394	0.102403
Lung_cancer	2133.64	449.861	107.673	55.7918	0.0169885	12.3005	1317.8	991.087	42.2688	73.0747	334.316	11.3531	2.59486	14.5202	330.19	575.844	284.933	363.607	230.427	121.242	206.079	53.169	167.371	137.971	51.735	185.901	117.473	117.609	94.214	120.429	34.789	35.5332	23.6704	2.20392	1.62267	0.0109629	0.227075	0.0443887	0.0320247	#DIV/0!	0.00927838	0.00428616	0.00417302	0.0730719	0.139109	0.0344412	0.0615896	0.0183177	0.0377207
Lung_cancer	1499.36	40.3958	41.3117	22.7033	0.0866202	19.7615	288.978	517.431	22.7551	4.29742	283.452	5.41995	0.660787	9.18198	230.243	354.954	175.697	230.023	132.438	74.015	112.124	38.854	104.63	174.713	50.982	114.324	89.169	103.874	64.536	82.639	15.38	29.0875	16.3012	0.554598	0.0990457	0.00931718	0.0901382	0.0313743	0.00769454	0.254798	0.0233875	0.0138196	0.00991181	0.122119	0.154504	0.0440589	0.0454543	0.0222582	0.0447166
Lung_cancer	1182.95	41.6591	121.663	24.575	0.010412	7.35905	261.662	452.107	13.0401	2.78812	140.734	6.10933	2.3785	11.8175	526.29	509.744	215.694	312.769	235.358	144.583	229.35	63.183	184.381	185.89	34.734	198.935	131.913	156.532	69.153	117.459	40.64	20.6023	14.0498	0.89109	0.272591	0.00667008	0.101151	0.0372979	0.0115491	0.0565364	0.035698	0.0172356	0.0166028	0.154747	0.13873	0.0391318	0.0427376	0.0207723	0.0306694
Lung_cancer	1549.97	652.298	37.0832	48.988	0.164207	23.2192	580.773	2812.26	64.591	11.4788	282.536	47.4604	4.03985	16.4009	308.443	760.705	256.564	407.332	246.642	115.085	97.678	63.211	187.745	166.822	21.913	181.686	138.742	119.561	144.802	176.117	28.85	69.7631	34.1293	1.6952	0.626644	0.0231542	0.159923	0.0333755	0.0306119	0.305879	0.0136753	0.00804981	0.00527622	0.092235	0.0796438	0.0258358	0.0261711	0.0130307	0.0230032
Lung_cancer	2989.83	561.856	332.147	30.6883	0.106624	11.5041	421.436	1670.45	22.3234	1.24802	162.107	30.7729	1.03302	11.9935	272.004	394.736	147.539	188.851	126.332	69.304	77.373	45.06	103.748	174.79	27.993	130.609	78.936	55.999	44.278	54.205	17.094	14.4736	10.6386	0.189707	0.0952274	0.00464402	0.0417037	0.0353645	0.00817446	0.0871007	0.0226147	0.00803457	0.00927603	0.139619	0.1611	0.0689497	0.0521395	0.0296719	0.056341
Lung_cancer	1890.88	1576.53	134.35	38.9617	0.0687848	13.2519	255.253	675.68	31.1635	3.45537	99.3548	4.37019	0.556285	9.47965	410.841	428.59	205.572	286.714	175.327	110.459	63.961	40.662	94.553	165.296	23.595	161.914	96.211	89.721	53.5	65.483	22.868	19.0074	24.4498	0.218576	0.327882	0.00968604	0.0652228	0.0525669	0.00643784	0.10559	0.0438826	0.0189251	0.0151891	0.18334	0.242418	0.0714355	0.0638202	0.0458377	0.0951762
Lung_cancer	1640.7	264.883	97.3424	30.0538	0.104727	10.5672	162.92	662.024	28.7166	2.99759	191.268	3.78211	0.106252	5.14651	294.352	465.765	164.254	220.367	161.332	78.936	113.92	45.928	115.462	172.972	30.355	160.247	99.819	80.813	64.44	76.947	22.266	22.281	8.79707	0.23593	0.110861	0.00332245	0.0378231	0.03615	0.0040497	0.10046	0.021427	0.00992105	0.00778735	0.154602	0.230498	0.0603533	0.0576082	0.0320635	0.0506908
Lung_cancer	3096.89	305.566	159.389	41.1249	0.0991534	11.7415	472.145	752.058	33.6137	24.087	110.574	11.2336	0.794941	16.0003	316.161	401.332	242.691	245.843	166.485	95.24	107.466	41.122	100.676	162.248	43.32	144.419	103.11	83.604	47.282	59.443	25.667	26.98	23.8952	0.513438	0.279277	0.00739906	0.083407	0.0960286	0.00666601	0.314836	0.0337046	0.0151314	0.0108651	0.243588	0.523171	0.150915	0.160042	0.0822686	0.180444
Lung_cancer	4672.95	154.691	490.49	78.5528	0.0414931	13.1789	955.322	3433.87	39.1521	7.65976	197.114	4.45968	0.162764	12.2281	225.666	356.374	171.688	232.321	179.814	108.399	84.406	39.925	108.639	110.001	15.849	127.17	49.537	63.094	32.722	58.924	22.489	21.4133	20.2051	0.517635	0.221576	0.013542	0.0874067	0.0812943	0.0142253	0.195801	0.0380143	0.0273368	0.0184234	0.275214	0.360408	0.083986	0.0736377	0.0434966	0.0714486
Lung_cancer	3899.66	162.386	265.545	54.4339	0.105309	21.4804	887.82	1364.82	63.2812	5.72852	793.596	5.92958	2.39134	17.8547	600.853	701.407	260.336	352.227	240.986	127.464	203.525	57.206	156.938	169.455	57.781	196.82	138.02	110.655	88.352	104.516	34.443	36.8193	29.8179	1.04588	0.365433	0.013573	0.1288	0.068738	0.0160087	0.189013	0.0372464	0.0159635	0.0146553	0.211123	0.262648	0.0676986	0.0691801	0.0410238	0.0724569
Lung_cancer	1719.49	135.6	152.721	44.6169	0.121959	15.7642	241.636	808.187	27.0869	9.91443	955.17	18.1484	0.620205	5.525	618.795	682.226	259.95	371.081	251.391	134.423	185.822	66.444	164.339	176.354	61.193	194.489	136.518	109.491	93.531	114.314	40.984	36.9356	33.2694	1.04377	0.43593	0.0115659	0.134107	0.0678726	0.0171004	0.238822	0.0349006	0.0180045	0.0181075	0.233644	0.307533	0.0728394	0.0762756	0.0453589	0.0765874
Lung_cancer	2999.94	430.376	88.1619	103.674		28.7441	453.757	1904.26	55.5026	11.4344	656.506	9.15825	1.49878	18.7057	375.716	590.299	185.287	240.235	169.682	87.711	142.779	28.16	116.064	132.559	40.987	166.975	89.323	95.126	65.71	86.975	27.898	18.4489	7.06885	0.293079	0.109296	0.00274274	0.0642859	0.0196512	0.00703998	0.108158	0.0239458	0.00730501	0.00581177	0.0623629	0.0611404	0.0222172	0.0218211	0.0137563	0.0251972
Lung_cancer	3452.94	111.313	199.098	55.6294	0.0771537	14.0083	213.228	919.393	35.3832	12.1653	98.3663	2.63756	0.438069	11.3902	1401.72	1301.72	515.989	702.897	463.605	251.847	400.013	110.806	302.686	331.553	117.941	344.518	263.466	198.862	175.967	206.832	66.596	72.0225	60.8197	1.99109	0.73507	0.0215496	0.25873	0.132518	0.0319197	0.310455	0.0629585	0.0330285	0.0291201	0.416683	0.53911	0.128981	0.133137	0.0780652	0.141771
Lung_cancer	5373.42	1473.9	513.311	324.085	0.0957886	44.5163	1267.06	2226.57	83.9869	3.92927	1112.34	9.63022	6.13862	56.1544	555.14	641.775	257.565	313.055	213.601	108.365	160.833	55.221	139.704	144.649	49.699	169.764	126.118	98.056	72.023	93.947	19.767	32.2748	26.9435	0.93834	0.318157	0.00924816	0.112682	0.0552878	0.0161645	0.12818	0.0323961	0.0160776	0.0143466	0.171025	0.226992	0.063166	0.0630647	0.0357186	0.0636543
Lung_cancer	2898.69	2624.56	253.692	158.823	0.22009	11.2294	471.798	3589.01	33.7653	329.266	350.827	54.2624	0.814467	11.4482	316.935	423.525	225.918	184.664	117.313	76.265	100.265	35.442	89.303	99.823	31.825	148.088	58.391	70.09	44.52	55.988	19.381	9.7392	6.89695	0.176945	0.072818	0.00471594	0.039634	0.0543521	0.00377499	0.0380723	0.0269065	0.00596172	0.0125306	0.172532	0.254764	0.0479567	0.042794	0.0208148	0.0426707
Lung_cancer	2910.61	682.967	141.458	87.4826	0.0161984	12.5044	645.865	1643.61	35.2221	8.54681	781.196	13.1499	1.735	13.8552	274.721	437.667	145.841	184.054	130.852	69.184	82.547	24.532	68.581	79.719	29.088	99.291	77.753	68.214	51.292	57.655	20.896	19.6006	8.03695	0.476192	0.215671	0.0053059	0.0601961	0.0211142	0.00640162	0.0688886	0.0130267	0.00454796	0.00367871	0.0807242	0.0915817	0.0198946	0.0252333	0.0124759	0.0186409
Lung_cancer	5424.61	348.196	593.198	85.7182	0.0740843	27.1442	622.855	787.302	61.0704	14.9087	744.316	9.60231	1.17748	34.1498	426.504	576.07	323.823	264.19	182.421	96.602	154.061	48.899	128.452	105.809	64.213	179.632	104.146	92.803	51.548	77.567	27.331	22.0313	15.7789	0.379449	0.619241	0.0104983	0.0985373	0.0467307	0.0121479	0.191623	0.0599953	0.0140545	0	0.150477	0.130521	0.0422532	0.0375549	0.0213507	0.0374553
Lung_cancer	3914.28	371.693	162.44	63.7601	0.198886	21.6232	700.636	2303.8	76.7921	11.1914	683.648	6.32417	1.98723	13.2561	343.49	496.684	359.909	356.186	242.139	145.805	172.945	37.789	114.532	93.818	38.064	146.971	109.717	94.76	70.358	104.881	28.751	28.3458	11.6859	0.938342	0.239704	0.00816692	0.200256	0.0619416	0.0099499	0.194977	0.0150958	0.0101576	0.00873582	0.198574	0.268255	0.0610414	0.0743405	0.0396803	0.0660057
Lung_cancer	1842.33	273.16	105.221	46.4093	0.18622	12.0161	493.815	2685.01	21.9373	23.2889	1188.77	12.6812	0.343433	6.26625	323.647	293.403	146.47	149.266	100.101	45.588	52.556	15.508	60.437	77.929	21.986	107.532	64.925	54.12	42.504	37.366	16.086	13.197	6.45652	0.204466	0.0592111	0.00377713	0.0504724	0.023221	0.00587049	0.0794561	0.00529536	0.00395485	0.00197516	0.0230677	0.036635	0.0083396	0.00838316	0.00448099	0.0109755
Lung_cancer	2193.11	393.26	110.015	414.746	0.230124	7.92382	839.244	2435.24	41.2325	11.3153	555.747	21.9156	1.64432	12.366	754.332	1089.33	312.365	305.905	272.403	142.639	410.294	32.008	195.669	136.244	60.322	310.774	188.119	114.063	99.627	114.868	53.819	34.7576	17.2131	0.6725	0.216899	0.00451394	0.063442	0.0198282	0.00712289	0.117636	0.0184417	0.00474717	0.00538584	0.067958	0.0669368	0.0186336	0.0225713	0.0165069	0.0205408
Lung_cancer	2041.87	229.752	98.3947	109.289	0.259231	6.28389	592.352	1227.25	38.3409	21.9127	1372.45	9.03337	0.397452	6.0823	422.168	585.34	212.107	240.796	164.799	83.715	170.15	38.961	109.185	76.905	35.242	188.472	104.553	99.497	66.871	68.13	27.601	26.1528	12.2972	0.529473	0.317572	0.00414135	0.0536742	0.0408946	0.00855244	0.102762	0.030302	0.00413271	0.00529163	0.136164	0.128431	0.0317025	0.0326894	0.0262128	0.0355623
Lung_cancer	2321.08	538.322	42.3997	74.966	0.305353	12.2358	1035.3	1163.68	71.1423	6.41723	708.02	7.21673	4.28411	15.3481	278.436	623.409	169.568	237.892	157.087	82.15	139.027	28.99	109.865	180.465	18.74	149.412	182.802	156.045	85.445	102.389	50.011	32.041	7.20027	1.08895	0.289223	0.00838859	0.0804373	0.0111611	0.0159079	0.0722791	0.00502257	0.00154953	0.00364746	0.0358139	0.0289941	0.00757953	0.0128672	0.00708721	0.00736832
Lung_cancer	3645.11	1176.64	60.0267	157.536	0.0852324	17.9724	3343.48	1253.21	94.9266	27.0553	1647.39	13.0693	7.45412	47.6366	289.002	562.924	278.559	342.429	224.968	108.911	220.409	35.289	143.339	227.317	45.519	166.861	162.266	131.966	72.553	104.347	50.083	31.7482	7.03279	1.18802	0.773947	0.0151804	0.278789	0.0322324	0.0105764	0.222058	0.00761271	0.00455999	0.00399098	0.0923968	0.129379	0.0300005	0.0398794	0.0160068	0.0279266
Lung_cancer	2735.63	77.7361	170.54	60.3471	0.142898	10.6504	521.516	596.003	45.3382	12.7123	1475.66	5.92175	1.04706	6.65781	215.91	415.878	164.103	242.056	177.6	91.86	113.909	48.977	137.827	128.312	26.726	163.015	107.737	88.125	82.861	98.06	29.481	36.2601	20.2542	0.79645	0.149617	0.00801394	0.0894707	0.050665	0.013989	0.0951316	0.0174636	0.0105142	0.00630228	0.0791513	0.128481	0.0497728	0.0373305	0.0172404	0.0437284
Lung_cancer	2315.36	497.43	101.43	74.57	0.06	11.44	573.95	1704.49	39.02	10.61	879.02	15.43	2.72	20.94	303.76	467.434	211.409	257.428	180.693	92.912	98.247	35.438	103.884	130.579	28.696	120.373	76.034	92.67	63.118	72.962	26.313	33.2445	18.519	0.970532	0.246135	0.0101783	0.177268	0.08682	0.0124856	0.19067	0.0216407	0.0119052	0.0105702	0.270712	0.382344	0.0673874	0.101908	0.048374	0.0680186
Lung_cancer	4590.62	244.812	178.406	95.2744	0.0710234	29.9871	557.594	2972.47	61.9744	16.6926	1022.04	11.2537	1.18326	17.4483	464.875	460.357	156.836	191.75	132.752	65.617	146.662	43.389	103.884	80.291	37.32	146.255	86.344	83.163	53.538	66.906	19.396	27.3159	13.8965	0.564858	0.188287	0.00422268	0.0835049	0.041695	0.00521901	0.0595252	0.0344702	0.00648779	0.00746295	0.130338	0.159277	0.0529954	0.0471996	0.0262915	0.048874
Lung_cancer	3031.09	714.533	66.1123	65.0602	0.145727	22.7861	564.434	1574.48	44.7473	12.6375	740.494	15.0252	1.86042	15.0277	242.236	330.909	124.334	224.885	139.564	65.327	109.147	40.658	90.981	76.764	21.217	130.262	79.31	80.677	63.92	58.002	17.942	25.5001	18.2606	0.394429	0.14453	0.00655897	0.0823874	0.0592512	0.00835894	0.0616223	0.0334458	0.00428631	0.00941018	0.219211	0.268571	0.0660646	0.0608719	0.0385202	0.0598598
Lung_cancer	2101.62	579.18	62.73	56.54	0.13	10.97	612	1901.15	43.32	14.64	1060.87	12.82	3.33	21.42	331.952	508.459	202.923	314.511	249.987	129.839	137.136	56.441	140.037	148.272	48.492	173.476	88.944	98.088	54.219	76.072	27.094	25.4017	18.4015	0.479897	0.167069	0.00458627	0.0612515	0.0436342	0.00681821	0.0906674	0.0132368	0.00703056	0.00400245	0.123195	0.17718	0.0532333	0.0447094	0.0267153	0.0509475
Lung_cancer	2358.02	560.219	78.4287	16.633	0.0767409	16.5108	487.853	2061.2	36.9408	4.02784	917.744	11.3448	1.38716	12.1533	394.958	257.601	156.423	159.364	98.189	53.465	53.332	20.577	70.645	86.103	29.673	107.159	56.404	45.676	42.933	44.266	13.316	16.4138	4.98904	0.37837	0.189732	0.00444448	0.0451378	0.00878138	0.00386512	0.0450016	0.00624401	0.00440978	0.00149814	0.0250518	0.0224929	0.00579882	0.00629174	0.00411631	0.00624971
Lung_cancer	1852.2	470.852	62.4047	69.9982	0.0447007	11.9962	439.359	852.748	37.6548	3.59659	239.99	4.00294	0.706824	10.5278	383.328	426.166	135.048	289.343	233.717	119.384	122.794	58.921	124.196	139.694	42.419	146.4	75.894	77.723	56.884	67.65	21.888	24.0678	16.1642	0.431936	0.139739	0.00503468	0.0519664	0.0443381	0.00749184	0.0866167	0.0128174	0.00605939	0.003469	0.123597	0.163582	0.0542323	0.0425665	0.024703	0.0460714
Lung_cancer	2414.76	279.773	68.5968	49.9255	0.112038	18.245	662.23	1828.78	60.1632	6.95874	744.832	13.8515	1.38282	11.1453	431.86	496.679	172.429	236.36	145.844	76.944	81.356	28.576	90.44	134.409	41.667	140.952	106.04	60.157	53.841	75.1	23.677	18.5533	8.1205	0.245771	0.0756611	0.00514525	0.0394235	0.0280605	0.00623985	0.0738342	0.0136713	0.00618294	0.00539537	0.151402	0.140784	0.0329678	0.029603	0.0211724	0.0290936
Lung_cancer	2912.61	366.808	93.0658	80.665	0.103615	10.4985	1028.88	2134.6	41.885	28.4171	215.518	13.7743	0.648996	15.9874	608.71	362.085	196.815	226.08	144.103	71.318	114.526	32.647	82.547	62.771	33.493	174.247	114.436	58.742	53.451	69.155	24.046	17.7137	14.151	0.205388	0.106293	0.0042002	0.0379252	0.0244785	0.00830308	0.0609339	0.0225826	0.00671624	0.00672669	0.0896432	0.0829771	0.023832	0.02111	0.0193265	0.0303506
Lung_cancer	4075.93	750.639	117.785	108.479	0.0299347	25.2504	1049.05	2970.01	64.6187	16.7976	1129.32	45.328	1.79603	15.9172	551.638	533.683	207.675	300.78	234.265	106.296	197.847	76.89	154.192	145.271	39.661	188.815	120.647	145.359	80.11	85.978	30.735	36.2071	15.1024	1.09492	0.174361	0.00801872	0.110107	0.0600801	0.0160665	0.201379	0.0195471	0.00846101	0.00991156	0.207658	0.321073	0.0746143	0.0919944	0.0450202	0.0750706
Lung_cancer	5549.64	30.0213	299.938	100.657	0.15586	221.961	2302.42	3178.13	122.405	32.7895	2368.43	15.7924	13.2001	74.2364	245.226	429.169	233.387	248.624	161.844	92.062	131.015	30.785	89.044	103.185	63.323	92.926	88.958	96.471	49.672	72.039	18.257	36.8749	19.9828	1.50296	0.461075	0.0222432	0.249434	0.0452275	0.0260501	0.36675	0.0384206	0.0143828	0.0176074	0.111617	0.118047	0.0242322	0.0355607	0.010533	0.0180818
Lung_cancer	3793.29	186.349	216.697	51.5949	0.162601	46.9876	675.188	1476.86	47.5484	46.4792	819.393	11.0219	1.49694	18.2837	199.791	277.614	97.421	184.247	117.75	55.902	98.945	36.711	91.365	119.545	27.109	76.658	64.022	70.866	55.736	70.745	16.06	18.7011	8.16996	0.334105	0.0692885	0.00423578	0.0566629	0.0174868	0.00397433	0.103068	0.0159603	0.0091514	0.0051132	0.0630485	0.0703414	0.0249429	0.0280076	0.0136397	0.0262944
Lung_cancer	2737.38	1075.6	67.0072	151.19	0.010909	12.0567	393.159	2193.82	58.5824	16.6836	1090.35	21.0939	1.91028	17.6619	280.425	469.027	174.64	196.037	143.101	69.604	140.74	26.283	105.054	94.708	37.629	130.116	101.995	86.124	68.444	69.496	23.721	19.9537	10.092	0.334893	0.141329	0.00288619	0.0598042	0.0299994	0.00677536	0.104486	0.0185757	0.0062556	0.00503832	0.10399	0.124438	0.0356755	0.0326355	0.0204926	0.0334953
Lung_cancer	3329.1	233.486	165.903	68.1534	0.0716058	15.5615	579.8	1711.44	53.1552	12.3055	1905.23	11.0063	1.63744	14.0271	426.412	512.302	266.41	221.396	166.601	90.651	118.145	39.71	101.602	172.181	52.751	158.584	113.731	84.653	64.504	76.541	29.938	24.159	8.45572	0.539642	0.154394	0.00653239	0.0715458	0.0144993	0.00818474	0.105948	0.00765977	0.00380308	0.0011433	0.0387909	0.0428927	0.00932164	0.0138955	0.00598469	0.00905777
Lung_cancer	3505.16	672.451	287.113	456.167	0.217808	29.8522	566.962	771.635	35.8469	5.47816	316.824	7.06926	1.46193	8.97595	244.716	348.382	188.668	190.616	128.621	62.768	126.172	45.842	113.661	125.313	23.097	105.086	56.483	61.953	44.212	63.469	23.513	13.9443	8.06616	0.280927	0.222987	0.00432898	0.0722277	0.0294019	0.0102758	0.0817978	0.0181686	0.00906636	0.00895986	0.100643	0.144037	0.0499252	0.0562882	0.0277708	0.0521078
Lung_cancer	6230.1	774.75	505.079	129.218	0.148595	57.7681	864.678	885.224	67.97	44.271	2888.77	25.529	2.70049	61.5851	577.585	377.032	209.423	228.233	156.72	82.475	116.536	40.897	132.303	153.606	71.511	155.478	120.065	100.876	55.37	84.488	32.212	24.6499	14.6524	0.408498	0.182955	0.0132638	0.0807669	0.0552585	0.00879036	0.109048	0.0270128	0.0131428	0.013648	0.179999	0.192481	0.0614111	0.0497792	0.0282249	0.0543497
Lung_cancer	3328.64	820.25	212.385	235.787	0.422403	32.7051	456.102	1134.16	42.3973	4.99134	268.41	6.71931	1.27369	9.86027	387.763	430.274	225.405	191.998	148.239	76.253	157.561	50.201	122.672	153.538	26.073	147.463	69.635	82.14	39.65	72.633	27.392	21.7003	10.2823	0.392348	0.286723	0.00539778	0.0869464	0.061339	0.009159	0.108704	0.0187668	0.00719097	0.0136935	0.159768	0.231608	0.0525984	0.0524458	0.0284808	0.0453978
Lung_cancer	2530.65	245.901	76.3063	58.8661	0.0937559	30.6482	1131.74	1517.33	54.3018	4.64016	286.985	5.16032	5.03905	20.7515	453.274	787.264	204.49	334.512	263.721	138.175	160.735	27.069	194.349	165.667	34.709	213.996	150.932	192.457	102.627	123.943	69.91	55.0964	24.9005	1.20442	0.700787	0.0164844	0.155737	0.0490266	0.0266824	0.211313	0.0175628	0.0126481	0.00659851	0.136209	0.188755	0.0413418	0.040574	0.0254574	0.0483394
Lung_cancer	2080.31	598.4	78.86	59.14	0.14	12.21	625.51	1882.94	42.54	16.26	1067.01	12.92	2.76	20.7	366.214	286.953	116.966	214.441	163.465	81.217	92.981	73.055	120.98	88.191	10.398	150.202	94.022	69.878	42.762	78.952	22.918	18.1093	17.5314	0.24559	0.267997	0.0053804	0.0434091	0.0333447	0.0115535	0.0841668	0.0121824	0.00909656	0.00540293	0.0848071	0.133473	0.0403792	0.0493442	0.0260874	0.0635242
Lung_cancer	3034.67	367.811	179.645	51.6765	0.0414117	11.361	486.316	1588.25	29.914	6.70658	744.446	26.4538	0.524374	9.63644	258.21	391.986	169.046	169.714	105.148	59.377	90.722	21.894	73.289	89.696	35.086	93.585	136.827	66.698	45.708	58.023	24.043	16.3921	7.99532	0.172474	0.0546903	0.00586898	0.027652	0.0152477	0.00489472	0.0705775	0.0170579	0.00683181	0.0053063	0.0681329	0.0614748	0.0189363	0.0162764	0.00979381	0.0166767
Lung_cancer	2470.37	190.709	84.0265	63.1239	0.041768	8.58285	809.074	975.974	24.207	0.134148	129.468	7.67034	0.472864	10.4975	441.92	493.331	284.207	234.908	173.334	93.973	171.821	61.3	109.787	82.325	29.706	221.351	152.93	88.172	54.132	81.456	35.424	21.5454	12.2132	0.289164	0.100908	0.00422392	0.0372266	0.0187342	0.0101222	0.10195	0.0159113	0.008028	0.00448304	0.0744362	0.0600524	0.0174616	0.0184447	0.0160339	0.0263887
Lung_cancer	2100.77	186.365	176.436	149.52	0.168853	19.5954	797.843	739.948	48.2772	3.99242	660.152	8.92626	1.15152	13.1085	413.707	508.647	188.393	273.352	192.583	110.785	209.272	48.032	127.731	77.972	48.437	159.058	116.191	96.996	46.432	71.134	21.353	29.5288	14.4965	0.617546	0.217641	0.00454482	0.115416	0.0522069	0.00844304	0.114613	0.021276	0.00862563	0.0072613	0.0916209	0.0972904	0.0302586	0.0328433	0.0225247	0.0427752
Lung_cancer	2147.99	294.738	171.812	56.601	0.0666379	18.9555	363.125	780.775	24.9794	4.62687	295.199	5.41404	0.861717	6.85524	288.009	622.614	209.165	279.758	175.091	95.372	111.75	43.778	117.791	134.004	36.92	136.84	162.822	87.414	61.321	78.253	34.354	24.1763	9.41147	0.524526	0.216248	0.00859502	0.0691023	0.0260538	0.0101626	0.0708072	0.0195476	0.0185989	0.00538615	0.102744	0.0786088	0.0275733	0.0237708	0.0152343	0.0218388
Lung_cancer	2449.91	172.031	133.709	41.3017	0.0518898	11.7545	479.439	1198.74	21.3418	1.07015	213.627	5.09742	1.4739	14.0543	407.669	524.126	258.015	345.103	223.395	140.415	213.078	62.556	127.755	58.142	47.438	183.823	119.886	97.564	63.643	103.713	22.447	30.4126	19.8038	0.86141	0.276669	0.0108139	0.17798	0.079391	0.00896474	0.174157	0.0225732	0.0103793	0.00732754	0.20047	0.307358	0.0733567	0.0920963	0.0487374	0.100491
Lung_cancer	3467.5	546.851	111.537	57.3562	0.113754	18.3097	571.975	1745.6	27.3462	25.2141	374.104	18.8882	1.50213	12.0995	396.028	738.691	237.974	207.271	159.813	87.956	125.621	37.95	118.857	138.8	43.309	149.538	86.083	86.64	45.581	73.464	31.846	19.6563	6.64436	0.471098	0.135123	0.00635759	0.0792127	0.0173712	0.0104218	0.0775328	0.00955633	0.0055043	0.00254944	0.048443	0.0673368	0.0294876	0.0242339	0.011383	0.0235638
Lung_cancer	2347.54	887.804	118.472	68.4922	0.0841106	38.782	1124.93	1814.44	41.8048	28.6989	1875.14	8.63375	0.904501	8.04416	349.126	460.554	271.464	253.751	186.625	103.844	105.722	43.965	145.75	145.279	28.787	160.358	142.605	78.893	50.344	105.908	30.561	30.2342	12.9139	0.964337	0.258967	0.00845706	0.10788	0.0208932	0.0167983	0.0661426	0.00629348	0.00189193	0.00252819	0.0338185	0.042949	0.0135221	0.0227423	0.00576226	0.0126138
Lung_cancer	2695.41	368.927	144.563	25.5352	0.0814008	10.1784	492.601	1137.42	27.998	6.96703	598.776	5.93403	1.4395	11.6016	283.409	434.866	199.522	234.9	162.661	92.201	128.225	27.419	90.835	158.285	39.367	136.593	107.648	82.958	58.812	80.608	25.403	27.1947	8.78707	0.524844	0.120298	0.00290643	0.0764544	0.0160341	0.00563826	0.0720507	0.0169467	0.00313427	0.00295993	0.0315317	0.0325355	0.00808307	0.0129125	0.00441821	0.0104765
Lung_cancer	2337.08	348.82	112.341	133.535	0.0619334	18.7343	604.238	1531.84	35.9257	3.83547	32.9841	12.3642	0.925854	15.1687	282.072	429.973	150.58	218.328	145.122	76.506	104.966	32.924	96.682	97.022	31.835	115.551	82.701	68.979	53.705	62.868	25.335	20.9789	18.8377	0.578075	0.204593	0.00668341	0.0720733	0.0344388	0.010803	0.131468	0.020176	0.00736263	0.0101893	0.120544	0.150655	0.043641	0.0428742	0.0238451	0.0410065
Lung_cancer	2139.09	573.61	68.9	57.04	0.11	10.1	537.99	1728.78	39.06	17.57	941.45	11.85	3.21	19.42	415.209	399.013	169.234	168.764	131.05	65.857	87.933	53.824	101.465	170.437	32.737	165.372	79.861	74.073	53.279	70.407	23.626	22.4248	8.04632	0.288345	0.0743776	0.00346941	0.0374002	0.0325308	0.0114478	0.133801	0.0123528	0.0105418	0.00924013	0.144862	0.147104	0.036356	0.0376099	0.0225145	0.0320884
Lung_cancer	4113.94	425.017	213.15	80.9504	0.21412	17.4169	706.052	3279.72	35.7663	14.7041	1540.81	32.8383	1.6283	27.0525	433.338	440.13	213.069	209.738	141.391	84.673	145.116	47.923	105.074	97.155	43.469	169.057	116.933	79.003	43.134	75.205	26.182	21.6508	6.46358	0.536289	0.130984	0.00379809	0.0466047	0.0138829	0.00655085	0.186958	0.00878421	0.00478137	0.00291436	0.060872	0.0401573	0.0155229	0.0102133	0.00896871	0.0129292
Lung_cancer	3336	1090.67	244.152	115.31	0.0174659	21.8968	293.006	763.737	23.7034	28.0521	2397.25	9.60724	1.18188	11.4478	265.926	375.309	106.226	133.141	66.469	45.518	66.481	19.998	55.772	95.757	12.962	79.356	64.824	68.55	31.505	42.847	20.797	13.7777	6.19625	0.356421	0.487925	0.00219848	0.0309263	0.0144924	0.00199194	0.036514	0.0168138	0.0095342	0.00374912	0.0500591	0.0449737	0.01474	0.0121506	0.0073783	0.0131767
Lung_cancer	2999.48	413.604	140.624	62.657	0.372783	47.3284	821.345	1360.35	68.3595	7.48736	967.044	8.44184	3.24604	31.9694	163.484	297.797	98.945	190.441	126.336	71.757	90.99	25.709	74.536	122.514	29.033	96.255	67.155	62.215	41.116	50.439	20.491	19.5572	7.14959	0.43104	0.155881	0.00589193	0.0799561	0.0285508	0.00778813	0.116492	0.00861323	0.00662569	0.00335058	0.0574843	0.0609561	0.0193813	0.0196909	0.0119769	0.0237119
Lung_cancer	4828.05	315.143	169.418	129.334	0.533791	24.207	810.336	1796.21	69.0477	7.24489	1176.36	13.1656	2.70598	21.7525	204.867	263.297	76.869	126.69	96.227	52.02	75.916	32.089	76.282	91.043	13.261	95.319	56.821	48.683	37.955	44.862	21.126	19.1428	9.01907	0.257092	0.0735735	0.00262129	0.0410298	0.028513	0.00698095	0.033953	0.0118989	0.00532527	0.00348117	0.0534182	0.0875944	0.0281198	0.0237915	0.0106575	0.0258888
Lung_cancer	9462.25	1324.13	1737.17	174.741	0.20324	32.4653	1618.43	3730.38	77.2398	9.26604	1731.66	14.4425	5.56933	50.8114	592.181	576.323	205.984	283.508	189.959	102.577	141.535	56.541	128.194	134.176	43.198	157.719	110.585	89.81	70.515	86.609	29.858	30.5246	25.9822	0.850496	0.30712	0.00892396	0.105827	0.0543628	0.0117612	0.150493	0.0264037	0.0146821	0.0134336	0.166939	0.212302	0.0568111	0.0567175	0.0335904	0.0599292
Lung_cancer	2756.16	468.168	200.06	126.511	0.269623	11.9089	196.227	1234.98	21.2509	1.77617	305.372	7.34795	0.0396968	6.22393	389.171	292.512	104.159	123.477	91.285	60.393	104.992	36.403	77.767	100.442	21.713	138.449	63.848	58.311	35.488	50.446	22.19	4.90599	2.94762	0.0665308	0.0232755	0.00166108	0.0118356	0.0112785	0.00188213	0.0285221	0.00416375	0.00345673	0.00470637	0.0503637	0.039572	0.0145739	0.0132848	0.0115318	0.0177828
Lung_cancer	2615.05	380.834	251.887	20.5951	0.0555647	16.4285	178.886	577.249	16.2429	16.1164	838.044	6.78277	0.0279386	5.19924	219.681	374.872	114.276	140.033	107.498	59.557	92.5	22.541	89.397	130.029	19.523	120.67	61.028	66.562	42.137	65.733	24.416	5.46185	3.50327	0.091642	0.0415255	0.00154987	0.0135209	0.0222703	0.00223643	0.0504148	0.0101567	0.00574705	0.00888479	0.163043	0.171898	0.0442161	0.0431753	0.0358544	0.0440572
Lung_cancer	5458.17	611.504	240.648	84.9115	0.283982	35.4563	1841.27	2241.6	68.3254	9.19973	468.442	10.3771	4.50675	34.1623	202.512	201.042	67.552	170.552	124.934	70.731	71.178	38.756	71.854	108.733	8.855	92.992	58.434	55.099	35.04	60.508	19.522	21.3391	21.8319	0.251879	0.291717	0.0068923	0.0585105	0.0379675	0.0156498	0.0859687	0.00909057	0.0100432	0.00350407	0.0717202	0.0937371	0.0318709	0.0304098	0.0199776	0.0447194
Lung_cancer	4263.42	516.988	301.211	66.1275	0.174476	23.7575	592.97	3509.9	64.3641	6.7752	320.468	29.1637	0.336027	7.94395	238.661	244.826	283.458	155.903	116.34	55.241	124.168	42.092	87.116	81.913	20.31	123.35	58.852	58.783	46.287	46.567	24.258	19.5149	11.5764	0.3128	0.100527	0.00309724	0.0581036	0.0316039	0.00806396	0.0978769	0.0102887	0.00742525	0.00400549	0.101236	0.142192	0.036628	0.0366321	0.0182512	0.0374195
Lung_cancer	1824.83	1181.96	51.4376	642.185	0.141889	30.9203	499.13	1661.91	57.1968	11.1822	369.43	13.3484	0.842327	9.43452	243.827	341.031	105.004	158.348	123.767	68.891	113.54	29.065	88.291	82.676	23.357	103.59	66.271	69.038	34.922	47.003	27.478	16.8098	9.78261	0.2732	0.0965947	0.00215524	0.0510791	0.0283268	0.00370794	0.0605347	0.0127289	0.0117089	0.00701606	0.12005	0.114118	0.0323363	0.0435145	0.0324854	0.0414454
Lung_cancer	2318.9	298.103	78.7052	69.591	0.0892339	30.5067	535.77	2283.35	32.3323	4.33952	336.873	15.0609	0.613454	12.0844	688.603	828.791	348.139	441.535	289.843	159.557	225.578	70.752	193.27	218.492	73.95	238.347	168.831	132.187	110.467	129.781	50.217	44.4316	39.2102	1.33152	0.460612	0.0145083	0.160887	0.0773822	0.0197904	0.188196	0.0445341	0.0180591	0.0183825	0.242179	0.316356	0.0846056	0.0858114	0.0515672	0.0928629
Lung_cancer	4326.42	663.915	276.142	137.476	0.0658413	30.3318	1007.74	1779.04	33.84	6.30545	473.723	11.36	1.2959	23.4574	263.283	331.927	219.063	173.812	130.151	81.981	164.571	35.836	84.65	52.907	21.159	144.376	82.403	60.12	37.127	54.154	26.279	23.8145	13.1051	0.474143	0.11063	0.00868744	0.0701975	0.0405557	0.00815263	0.123559	0.00918721	0.0102697	0.0056637	0.0739422	0.13151	0.0408815	0.0399839	0.0222874	0.0548585
Lung_cancer	1841.55	314.031	35.7473	44.4827	0.134417	8.37946	464.702	1254.1	23.347	8.61648	228.489	5.42385	0.744625	11.9609	328.476	401.27	177.472	180.919	132.86	66.726	180.499	27.219	78.012	84.338	33.251	117.763	107.927	64.409	47.904	48.053	31.679	17.9112	6.75635	0.330393	0.29012	0.0039825	0.0411999	0.0176184	0.00475102	0.125483	0.0074625	0.00374132	0.00174834	0.0465852	0.0649858	0.017677	0.0186015	0.0106466	0.0194735
Healthy	2461.87	777.178	97.6011	60.3736	0.208131	16.1756	670.779	1359.68	52.177	6.73419	542.955	8.73337	3.82447	18.1369	351.916	743.655	178.317	474.469	295.406	162.719	140.854	46.306	148.712	197.318	39.194	179.55	117.663	116.411	117.222	114.271	32.883	29.8436	26.3943	0.934268	0.15394	0.0109924	0.113843	0.0615352	0.011929	0.0866629	0.0542363	0.00670815	0.010712	0.229953	0.314648	0.0747417	0.0796636	0.0435844	0.0731504
Healthy	1926.93	651.139	92.292	33.6881	0.0481446	13.3381	558.853	1113.08	48.2099	8.79067	1257.87	15.2096	1.36577	12.8035	327.632	520.544	166.894	365.382	222.816	120.997	112.079	37.023	137.149	176.194	48.989	148.462	102.08	83.763	151.471	86.796	22.416	32.275	33.0565	1.44577	0.339977	0.0096285	0.127631	0.0718332	0.0146972	0.152161	0.0405468	0.00842475	0	0.336608	0.426274	0.0882178	0.108797	0.0557097	0.0945364
Healthy	1705.05	544.21	75.4483	26.1971	0.0909945	8.10337	570.953	1568.22	55.7518	5.97675	319.648	11.7954	0.784337	10.3113	506.268	556.304	166.795	315.333	196.707	106.631	138.755	39.102	121.999	137.804	42.58	157.27	130.159	86.645	97.243	91.922	28.807	28.3781	26.6341	0.8338	0.25046	0.0101512	0.0958164	0.0515444	0.0110864	0.137313	0.0379221	0.008673	0.0126719	0.220068	0.256817	0.0614822	0.06789	0.041658	0.0630498
Healthy	1825.72	1056.41	48.533	42.1684	0.125501	12.442	516.754	1474.45	54.6158	19.4192	1626.91	19.4874	0.164549	8.21737	475.387	512.893	151.686	217.905	136.619	74.166	91.333	34.936	105.314	165.627	46.625	167.245	140.324	73.128	97.325	66.584	26.223	24.7206	31.3434	0.432968	0.226136	0.00631617	0.0627945	0.0870217	0.00883194	0.137754	0.0555304	0.00715689	0.0178392	0.466882	0.550867	0.153537	0.15656	0.106744	0.161403
Healthy	2843.22	1476.89	84.8345	79.6461	0.365075	33.7417	890.299	1653.64	87.2689	13.4151	1439.01	18.0418	0.509545	11.2453	455.755	478.93	198.555	235.848	171.465	89.78	115.752	54.71	130.454	102.444	29.449	185.112	114.507	77.523	91.425	84.902	31.166	30.1297	25.3547	0.97571	0.240652	0.00661323	0.0712323	0.0590544	0.0101421	0.12869	0.0439111	0.0116409	0.0130184	0.323408	0.373774	0.0799689	0.0902445	0.062988	0.0919601
Healthy	2170.3	1017.59	77.9959	54.2585	0.318861	16.306	891.025	4322.86	81.5883	5.09209	430.401	9.87153	3.85564	28.197	547.286	465.163	219.124	347.506	222.703	112.494	113.383	38.12	114.183	152.16	48.593	146.885	113.404	100.673	78.856	73.024	29.686	35.0129	28.8051	1.38743	0.276035	0.00963925	0.122183	0.0558125	0.0109872	0.100737	0.0311516	0.00568131	0.0161376	0.279493	0.316956	0.0772775	0.0851384	0.0614535	0.0867688
Healthy	1415.98	885.874	64.5584	42.3156	0.0822033	9.79603	569.819	816.523	40.6787	9.30346	893.41	7.17221	1.51921	9.38411	364.191	516.104	192.764	257.565	148.788	86.778	125.133	38.669	103.22	111.01	42.396	166.343	179.784	87.609	77.396	77.239	33.746	24.567	28.4719	0.692135	0.215448	0.00355047	0.0778079	0.111412	0.00576795	0.106881	0.034171	0.00492375	0.0149376	0.452891	0.519938	0.0713867	0.0826558	0.0603589	0.0759749
Healthy	2015.6	592.519	121.298	40.8441	0.0967708	22.1218	491.372	1221.68	44.0801	6.66968	422.367	9.85937	1.9623	13.9538	458.404	449.618	125.72	215.102	139.49	76.147	78.254	37.274	96.422	139.605	31.388	149.645	107.66	84.295	67.46	53.536	23.573	28.2941	39.7521	0.668594	0.139614	0.00748926	0.07582	0.130509	0.0100293	0.100564	0.0348774	0.00777266	0.0177332	0.480001	0.71997	0.107749	0.108659	0.0772161	0.114025
Healthy	2934.58	774.381	58.8647	37.0228	0.593123	13.8938	1220.51	2988.2	66.2542	30.1822	1655.72	11.2418	4.23455	15.9956	403.378	573.286	230.126	327.159	207.974	126.365	131.807	30.112	105.676	130.291	29.026	170.34	131.168	93.059	100.995	92.876	36.428	29.6364	24.3719	0.837438	0.15475	0.0126678	0.108518	0.0325451	0.0088783	0.0516675	0.017191	0.000488695	0.0100325	0.145262	0.147048	0.0376356	0.0528565	0.0297518	0.0401508
Healthy	1092.01	875.888	53.94	32.4527	0.367798	18.0185	435.544	810.226	54.5955	1.96648	268.411	9.60195	1.96329	7.23524	359.615	569.693	188.791	314.258	217.625	112.634	101.725	69.559	155.1	271.378	34.258	214.672	169.862	104.54	106.633	92.408	30.827	23.3733	36.4528	0.543603	0.387853	0.00823914	0.0664826	0.0580039	0.00827475	0.0872401	0.0492353	0.00848389	0.0167891	0.312596	0.39418	0.151312	0.135475	0.0968479	0.174686
Healthy	2234.54	499.069	133.952	35.3398	0.336055	8.26431	902.824	2364.05	91.6496	7.35707	1465.64	16.824	1.90107	16.5616	393.637	555.904	185.927	297.527	186.356	101.817	135.69	40.2	116.438	127.105	39.396	158.89	136.782	96.282	82.518	93.594	30.361	27.1216	26.0119	0.818635	0.231414	0.00758874	0.0946202	0.0480762	0.0111043	0.131448	0.0352125	0.0081457	0.0118901	0.200636	0.234173	0.0503836	0.0650737	0.0382245	0.0585567
Healthy	2322.19	1062.77	112.272	29.5284	0.219324	17.0869	1664.68	2237.98	204.146	61.0716	2507	12.6563	8.90554	22.7049	331.795	653.156	214.74	288.12	164.539	96.206	97.231	22.997	104.616	190.043	35.471	169.221	214.066	109.879	72.957	99.911	40.982	23.4108	14.1761	0.830714	0.294091	0.0105396	0.142639	0.0336455	0.00959851	0.115736	0.0102208	0.00557363	0.00368722	0.0376462	0.099335	0.0121552	0.0405387	0.00484394	0.0129084
Healthy	2908.97	1038.65	61.1914	59.2462	0.547397	26.1603	1022.2	2002.48	158.344	17.3306	1099.21	18.2008	0.551786	9.62077	338.319	451.559	156.378	184.852	113.202	64.77	63.062	26.409	92.255	169.462	29.949	169.189	133.443	74.829	81.538	64.659	22.584	25.0155	28.857	0.525809	0.152226	0.00890423	0.0589975	0.0551246	0.00770682	0.0980882	0.0248336	0.0086983	0.00958963	0.215919	0.331339	0.0876604	0.113221	0.0467495	0.106039
Healthy	1800.64	548.942	115.144	47.2594	0.323878	9.37001	652.361	2124.56	37.8695	35.9364	753.121	20.3074	1.22445	9.45749	406.968	602.956	243.089	312.171	197.959	106.667	142.781	42.847	123.556	154.324	40.488	179.477	148.017	106.304	81.947	100.677	31.064	29.2199	26.0814	0.753335	0.237605	0.0111458	0.10123	0.0523012	0.0103271	0.102508	0.0353659	0.00925186	0.0128334	0.221074	0.260885	0.0548974	0.0658073	0.039731	0.0633194
Healthy	3589.78	1273.14	148.291	65.0221	0.558234	36.0583	1372.02	2893.35	100.836	20.9063	1773.51	15.6887	5.8719	25.3118	417.348	556.893	232.531	399.151	238.856	154.409	138.739	23.745	119.081	170.604	52.634	169.265	214.105	111.772	114.12	125.845	40.723	34.3411	37.0471	1.4384	0.433328	0.0171226	0.175063	0.0524207	0.0210983	0.200295	0.0277192	0.0048628	0.013193	0.257437	0.264883	0.075695	0.0765382	0.0578443	0.0830754
Healthy	2946.01	816.645	130.645	31.1878	0.129936	18.0817	889.257	2059.09	73.0947	31.1116	491.806	10.4445	4.21449	25.4443	318.027	525.061	202.792	217.202	141.31	79.656	77.514	23.937	97.694	143.594	25.403	142.575	129.208	82.288	62.809	85.455	24.594	25.7415	16.6331	0.576853	0.172687	0.00823082	0.08503	0.0393725	0.007881	0.168916	0.020886	0.00247508	0.00931046	0.210502	0.177906	0.0342071	0.0499571	0.0391703	0.0416513
Healthy	1930.76	611.517	62.368	26.8973	0.101676	15.1964	412.683	930.439	27.9668	6.56233	1003.58	6.72209	1.08773	8.19023	334.052	488.135	203.858	239.85	147.909	79.555	96.383	29.338	97.592	124.323	33.148	140.161	109.164	80.007	62.116	69.967	22.561	21.9333	17.1228	0.602779	0.15567	0.00727464	0.0735694	0.0307506	0.0071973	0.133774	0.024173	0.00433206	0.00710937	0.137439	0.160374	0.0308149	0.0399425	0.0243583	0.0351667
Healthy	2641.89	296.624	273.53	67.6498	0.105985	28.43	706.911	1123.06	33.6349	5.40839	216.982	7.3492	1.47116	17.3899	418.899	525.201	219.803	261.98	163.857	85.353	113.205	29.648	104.959	122.569	33.268	147.878	129.056	97.674	69.557	84.606	26.846	25.7762	23.0896	0.697512	0.21192	0.0083369	0.0832154	0.0400172	0.00940407	0.0964848	0.0304115	0.00747039	0.00937274	0.18911	0.220051	0.0472985	0.0578221	0.0350726	0.0516537
Healthy	3120.51	491.494	190.728	45.6165	0.289286	24.0294	1020.8	2428.68	68.1494	23.9534	1691.92	11.9145	5.74663	19.0698	428.236	652.505	282.492	346.701	225.755	122.67	145.517	53.93	141.1	162.071	51.784	195.43	168.823	114.841	96.628	111.741	36.026	32.772	29.0872	0.95667	0.270065	0.00976802	0.109967	0.057257	0.0104355	0.180244	0.0392004	0.00877049	0.0137081	0.246378	0.285229	0.0633206	0.0761088	0.0423946	0.0706741
Healthy	2412.73	694.003	86.2729	57.7402	0.453982	25.406	759.099	1162.47	62.3321	33.5544	955.015	17.0814	3.11946	15.7576	377.147	444.861	220.235	247.943	178.394	106.354	128.351	28.665	119.087	196.826	45.424	175.412	149.613	102.724	97.052	92.618	36.971	27.4899	24.1511	0.6755	0.170269	0.00592543	0.0670549	0.0469089	0.00536346	0.100903	0.0308912	0.0032564	0.0143463	0.38154	0.265707	0.0469878	0.0540159	0.0503871	0.049649
Healthy	1861.3	726.684	56.1341	67.4188	0.218643	11.5843	762.864	1305.12	48.4648	10.7306	1138	10.1203	0.745894	7.57193	644.913	769.975	227.204	251.891	166.517	80.026	129.494	48.105	124.254	147.461	43.42	207.8	153.781	89.317	88.574	77.711	33.988	21.309	29.0894	0.494538	0.121806	0.00232392	0.0759938	0.0572334	0.00487246	0.079513	0.0391953	0.00464444	0.0104523	0.196217	0.344464	0.067224	0.0942693	0.0450916	0.0924538
Healthy	1637.72	392.854	78.1022	35.7372	0.321661	7.75071	585.26	1247.2	39.1344	10.2565	590.243	8.3429	1.66986	11.1633	465.984	681.542	273.316	240.185	156.075	92.622	87.363	33.589	103.636	188.222	37.239	202.89	192.632	94.021	81.236	91.596	34.128	25.2372	18.6152	0.670702	0.164154	0.00612815	0.0763225	0.0217994	0.00777488	0.0901043	0.0157451	0.00680795	0.00445247	0.0656828	0.100503	0.0212394	0.0409761	0.00981601	0.0232008
Healthy	2210.63	634.592	162.932	25.0549	0.22205	14.898	596.637	906.316	42.4715	6.34189	410.856	6.52765	4.30555	16.3529	360.254	340.97	147.913	262.881	167.53	85.773	66.085	28.416	109.292	132.364	29.41	147.591	79.278	68.189	79.656	70.712	26.38	17.1462	36.1283	0.44176	0.143433	0.00949352	0.109238	0.0885063	0.00832503	0.109503	0.0616569	0.00816268	0.028805	0.458167	0.501911	0.149491	0.175973	0.153836	0.204036
Healthy	2697.13	1215.17	89.7475	38.9754	0.355666	12.6735	789.842	1405.72	58.4154	80.0451	171.149	10.0454	3.68253	18.0495	415.014	556.558	209.183	234.743	139.758	73.92	85.824		112.831	184.669	38.902	165.037	161.554	101.411	93.813	102.531	29.778	25.3577	35.8493	0.572907	0.220127	0.0098259	0.0770629	0.0796026	0.00979682	0.126826	0.042163	0.00765199	0.0303954	0.381359	0.436956	0.0852765	0.102406	0.0570366	0.0834531
Healthy	4012.36	1356.97	205.074	92.5633	0.0616089	37.8482	1095.55	2062.42	91.1639	51.8919	1893.75	15.9372	4.08863	29.103	469.317	571.597	237.289	305.768	188.796	102.625	129.105	43.463	115.962	147.254	36.927	160.415	136.739	96.825	79.904	94.629	30.289	27.5367	23.5519	0.784	0.238189	0.00923559	0.0939387	0.0511628	0.0110459	0.144247	0.0401852	0.00741806	0.00909719	0.21261	0.241353	0.0566053	0.0665076	0.0381512	0.0588761
Healthy	2260.52	664.082	69.3739	61.6592	0.286642	14.8026	541.51	2845.35	53.2391	8.58648	793.632	14.8463	4.69046	20.7589	418.749	537.631	255.101	233.7	157.388	65.199	111.734	31.797	102.836	134.608	39.229	143.005	130.026	89.965	90.955	66.327	24.835	24.486	26.3074	0.743857	0.13004	0.00658383	0.0645612	0.0304532	0.0107963	0.149846	0.0156903	0.00137365	0.0115547	0.216949	0.187431	0.0629925	0.0572155	0.0449992	0.0566026
Healthy	2530.45	561.852	140.353	55.3432	0.21687	12.3758	684.204	1896.02	48.1991	7.0488	582.809	11.6487	6.20998	21.3057	438.68	578.678	220.732	295.275	192.662	88.244	131.126	38.688	137.328	154.18	38.615	150.816	103.492	107.078	107.979	108.128	29.804	28.2167	17.683	0.892707	0.222297	0.0168296	0.1832	0.037022	0.0162508	0.126425	0.0375707	0.00427138	0.0147056	0.283413	0.238924	0.0662216	0.0769448	0.0594866	0.0614783
Healthy	1730.45	1189.32	91.2403	71.2169	0.192429	13.6726	445.271	721.636	29.0905	12.7055	1338.04	5.727	0.83992	9.32399	414.485	570.835	266.779	240.046	169.337	95.834	120.97	41.689	129.769	198.856	64.585	183.37	147.465	93.919	99.445	102.993	29.675	24.9328	26.8139	0.725617	0.15073	0.00733757	0.0590774	0.0605209	0.00997384	0.112156	0.0543201	0.0064406	0.014689	0.322708	0.373677	0.083836	0.0808746	0.0564814	0.101987
Healthy	1811.66	835.197	45.5435	42.6393	0.20776	12.6345	607.942	931.953	44.3057	33.2731	1338.18	6.46416	2.53786	14.0361	557.267	595.321	230.757	259.095	168.797	90.268	110.869	32.96	119.419	191.293	49.783	161.446	129.868	102.418	102.203	84.568	28.851	28.1906	23.3958	0.584573	0.160708	0.00763849	0.0832945	0.0434905	0.00807235	0.160403	0.0292293	0.0121547	0.0109683	0.222221	0.330914	0.0722185	0.0905648	0.040016	0.0684608
Healthy	2508.3	1096.11	110.753	67.3397	0.327382	23.4243	687.167	1855.77	50.1579	16.3078	408.121	7.80772	3.44004	16.2655	435.678	586.532	257.639	319.719	199.756	108.873	150.763	37.452	129.398	145.403	40.215	169.732	145.221	99.55	88.413	99.949	33.643	28.6572	26.2696	0.851699	0.251037	0.0100815	0.107368	0.057422	0.010163	0.146234	0.03493	0.00856275	0.011943	0.236197	0.264735	0.0618709	0.0725525	0.0420656	0.0661968
Healthy	2462.15	30.0482	71.8336	44.6717	0.169788	15.0511	756.928	1657.64	57.162	13.6927	747.289	15.7766	3.78447	22.3905	371.915	543.102	231.491	290.484	178.955	97.552	116.118	35.163	115.762	126.762	37.154	155.072	131.963	92.836	80.108	90.51	30.271	26.2086	22.368	0.81814	0.229761	0.00630459	0.0943577	0.0483962	0.00968166	0.128771	0.0362173	0.00672075	0.0141382	0.210137	0.230838	0.0532983	0.0630611	0.0340943	0.0518231
Healthy	2959.34	716.073	181.425	49.4443	0.138724	17.5874	465.894	1698.27	37.9278	9.61632	611.15	19.4259	1.70764	17.1418	193.646	461.768	257.906	187.617	131.832	68.794	66.456	24.393	90.77	121.428	26.263	108.119	87.94	56.753	51.612	74.192	17.653	23.1385	14.2206	1.07863	0.134286	0.00385138	0.0894877	0.0198617	0.00645534	0.0805063	0.0110188	0.0038835	0.00506337	0.0663519	0.0740068	0.0203861	0.0212375	0.0115561	0.0213712
Healthy	2097.68	575.15	81.44	55.63	0.12	10.99	620.03	1879.84	43.2	14.47	1041.86	12.93	3.29	21.82	487.424	613.334	262.861	284.741	177.989	81.816	126.401	56.792	176.99	158.781	38.965	189.361	101.668	103.226	98.794	123.659	24.103	35.5309	42.886	0.762442	0.258381	0.0213041	0.0892326	0.0829416	0.0161856	0.160303	0.0592201	0.01739	0.0278308	0.505377	0.383362	0.119932	0.0938671	0.0790383	0.0967095
Healthy	2993.41	537.099	98.2512	44.9496	0.323207	23.3328	844.831	1859.04	76.8809	34.0359	1777.39	8.95607	4.27996	33.4321	351.057	625.036	200.694	326.391	226.913	120.081	147.735	39.026	144.181	156.715	33.329	168.807	159.993	147.403	107.159	97.213	33.336	39.3832	23.9164	1.20288	0.29265	0.0099038	0.14501	0.0496142	0.0119721	0.324867	0.0262289	0.00603976	0.0206836	0.201893	0.178391	0.047257	0.0464075	0.0355268	0.0479434
Healthy	2152.13	483.966	107.577	56.4751	0.327921	17.9826	515.16	1544.53	38.1503	20.9436	1215.97	9.18555	1.79376	13.117	463.58	518.424	196.443	316.257	199.274	106.753	122.969	45.987	161.475	156.607	42.015	183.83	163.881	122.83	138.151	109.356	37.63	31.4886	17.5637	0.791108	0.24556	0.0171781	0.112225	0.0599521	0.0168745	0.258235	0.0285862	0.00629983	0.0185005	0.363722	0.58186	0.0937486	0.116398	0.0524066	0.0767366
Healthy	2774.4	546.989	177.019	41.7951	0.180342	14.8111	948.758	1437.96	41.3513	38.1574	448.343	7.85624	2.66239	19.6662	307.001	787.834	242.11	317.637	204.794	108.263	124.176	32.843	142.35	206.324	39.038	166.969	130.608	135.518	134.932	131.73	31.443	45.2448	37.5562	1.21976	0.306192	0.0123366	0.119673	0.109438	0.00930062	0.189725	0.0485762	0.00895647	0.025897	0.431287	0.497976	0.0937103	0.110565	0.0569961	0.0893515
Healthy	1826.8	176.034	37.5346	20.7503	0.23346	7.35316	458.222	1143.69	19.7755	1.61352	214.75	4.07134	1.48137	8.61775	285.444	675.791	208.856	321.881	194.414	107.395	136.054	38.032	119.024	141.765	30.291	171.822	151.969	84.045	115.781	113.375	30.718	34.1572	32.7883	0.829046	0.2132	0.0112083	0.116338	0.0564949	0.00939969	0.210474	0.063106	0.0104022	0.0129958	0.213619	0.310587	0.098775	0.110262	0.043889	0.114367
Healthy	2514.66	499.701	125.728	61.816	0.179394	15.9808	583.95	1250.89	45.0211	11.4664	440.44	9.23176	4.19	15.4771	702.91	564.798	182.126	382.61	252.41	130.649	123.402	31.759	170.456	132.718	49.876	205.188	114.803	107.487	137.555	96.401	30.779	27.8151	29.5422	0.902063	0.268349	0.020989	0.124373	0.0734	0.0164527	0.209379	0.0473585	0.00975724	0.0251045	0.366194	0.480545	0.108433	0.111406	0.0596865	0.0988747
Healthy	2746.92	601.651	75.1443	49.3391	0.29147	15.7003	565.43	2822.11	42.6228	37.1265	433.685	16.1478	7.47342	28.5748	435.56	812.692	313.885	340.825	245.164	142.248	119.054	36.04	147.547	158.757	28.216	160.373	154.197	112.138	106.397	122.899	40.837	32.0803	24.0416	0.830822	0.249149	0.00871777	0.151508	0.0501659	0.0121134	0.249631	0.0428162	0.0052048	0.0218699	0.346088	0.234287	0.0696415	0.0968402	0.0634179	0.0891028
Healthy	2880.9	287.493	172.796	50.5416	0.0186506	13.3101	828.282	1906.28	59.2123	21.3175	2080.02	12.8001	4.9157	21.7006	382.064	585.747	260.357	285.977	200.018	106.144	105.019	45.248	146.321	181.522	33.72	161.736	153.197	104.47	144.548	140.95	36.628	19.4617	23.9282	0.484273	0.0829821	0.00590306	0.0735317	0.0199799	0.0101093	0.13936	0.0194095	0.0079348	0.00837511	0.155141	0.18681	0.0495596	0.0659006	0.0272346	0.0505447
Healthy	2577.42	437.842	175.584	31.2191	0.114664	19.0403	458.695	2130.6	41.6086	14.4553	1621.6	8.84513	0.456484	6.56302	352.582	588.193	208.864	283.743	191.573	107.778	119.958	31.736	140.095	233.135	46.265	203.574	133.684	127.333	120.572	125.589	31.827	27.7587	29.931	1.24263	0.178529	0.00935051	0.103297	0.065983	0.0110578	0.113669	0.126107	0.00509726	0.0216058	0.356089	0.53437	0.117742	0.125925	0.0731917	0.167244
Healthy	2071.45	1008.02	146.825	76.7838	0.361711	35.4485	476.433	1865.91	48.9162	5.3968	285.9	7.45181	3.13555	11.0403	526.504	422.3	146.268	253.221	160.795	88.133	92.157	24.122	106.273	110.343	32.538	152.757	107.779	64.262	62.09	70.739	22.877	18.3456	19.2693	0.445747	0.153849	0.00762098	0.0733802	0.0455072	0.00718272	0.0614063	0.0182103	0.00654306	0.0110187	0.168589	0.309675	0.0576258	0.0726213	0.0304421	0.0484329
Healthy	1533.85	605.763	123.373	31.4224	0.246695	7.37187	299.291	1412.15	45.8886	39.3777	1424.26	15.6506	1.05246	8.2916	469.141	405.581	180.236	228.573	135.079	73.852	96.006	25.856	96.926	179.353	36.297	145.539	159.162	93.007	54.85	72.37	27.491	14.6153	20.2233	0.396599	0.0832003	0.00460892	0.0514695	0.0416728	0.00737308	0.0819362	0.0256404	0.00461244	0.00763145	0.205068	0.312072	0.089158	0.0880872	0.0461533	0.0797039
Healthy	3636.19	950.997	116.664	54.9149	0.42158	25.7432	803.688	1737.81	84.2633	14.8732	1670.03	11.9803	1.42988	19.4822	310.752	371.726	157.972	185.377	122.597	56.521	62.87	25.44	114.619	108.542	25.708	131.278	104.852	60.224	58.723	66.275	22.413	18.2386	17.4475	0.644012	0.0938692	0.00790585	0.0575704	0.0300537	0.00681882	0.103954	0.0246654	0.0042146	0.0097586	0.139299	0.153241	0.0329485	0.0492013	0.0237598	0.0370901
Healthy	2670.1	682.668	167.866	51.8298	0.241424	20.0554	643.962	1597.25	49.9476	2.87254	197.161	5.96936	3.21208	11.063	234.71	433.988	129.896	244.602	154.488	77.012	93.961	42.317	105.468	123.196	28.502	128.911	90.48	70.81	64.773	61.572	20.994	22.1384	19.3418	0.596982	0.208417	0.00888003	0.0679354	0.0414287	0.00754691	0.0958751	0.0263444	0.0125916	0.00873943	0.122269	0.186327	0.0450362	0.0505201	0.0231062	0.0465034
Healthy	2518.56	661.949	59.2531	67.0071	0.338435	19.9741	548.623	1771.9	63.4415	5.92017	1112.7	8.16111	9.43108	17.1468	350.416	417.265	185.547	228.834	147.355	71.653	92.247	32.869	105.55	121.408	36.3	117.112	76.506	69.552	70.4	68.453	22.79	15.2461	13.5671	0.36426	0.195024	0.00339508	0.0678027	0.032791	0.00621989	0.0676085	0.0234864	0.00452106	0.010562	0.150146	0.168503	0.0447849	0.0493571	0.0244432	0.0368885
Healthy	1618.98	474.219	58.3777	26.771	0.156226	21.5421	562.597	888.614	62.4755	18.9971	648.982	5.5233	4.12006	15.7073	554.066	613.047	256.036	197.405	125.362	68.184	100.682	31.729	96.703	131.272	36.907	191.689	145.723	92.238	62.794	78.043	26.859	22.9555	18.7358	0.631166	0.144776	0.00314965	0.050759	0.0413907	0.00556762	0.172443	0.0692354	0.00487032	0.0127377	0.20515	0.204614	0.0432588	0.0510092	0.0274743	0.0379265
Healthy	2210.34	389.621	111.32	31.952	0.246935	28.0832	450.583	1587.83	31.5587	9.85385	1253.55	7.95785	1.46356	13.9777	264.34	344.356	95.361	203.629	132.159	61.071	52.746	24.889	95.229	115.558	19.835	133.742	77.871	64.227	59.787	58.559	19.886	12.9713	16.6804	0.329146	0.150729	0.00539213	0.0490743	0.0289607	0.0057699	0.091846	0.0259677	0.00488412	0.0108641	0.160733	0.14573	0.0421751	0.0449995	0.0329707	0.0453351
Healthy	2273.11	772.1	85.8146	66.2323	0.40823	24.7421	611.864	1257.11	49.1536	50.8178	418.793	9.56019	1.35748	15.8971	421.323	468.309	218.263	222.43	139.702	70.601	67.799	28.383	92.342	136.652	37.576	167.402	162.948	84.672	61.509	76.565	29.994	22.8618	24.9398	0.454695	0.099622	0.00499555	0.0574396	0.0482399	0.00468181	0.143665	0.0205172	0.00556166	0.00766981	0.193162	0.281952	0.0558696	0.0720997	0.0438624	0.0621768
Healthy	3256.4	526.735	178.113	84.9272	0.21728	27.2643	949.87	1740.83	43.1928	15.1494	760.056	11.3742	3.99317	20.434	426.115	729.021	369.133	309.014	200.612	115.032	123.231	29.301	122.48	106.575	52.078	126.792	123.132	101.775	86.68	97.777	34.865	32.6068	24.4081	1.08889	0.284627	0.0113343	0.10464	0.0451272	0.00665332	0.128522	0.0700127	0.00581715	0.0112908	0.162504	0.25626	0.0506457	0.071261	0.0266674	0.0527645
Healthy	2461.45	1125.23	70.6861	30.7841	0.13292	18.1054	462.532	1631.77	104.799	30.7798	653.608	7.26309	3.44307	15.344	241.382	289.443	90.207	212.051	124.298	61.812	72.907	34.131	80.971	118.511	15.351	116.089	74.891	64.239	52.834	55.391	25.262	13.8706	5.36377	0.312268	0.0524214	0.00475445	0.0409374	0.0120608	0.00667993	0.0552149	0.00309483	0.00776333	0.00366121	0.048188	0.0618143	0.0134032	0.0191718	0.00838699	0.0149285
Healthy	1364.33	1377.64	36.7131	54.5229	0.0939346	12.9477	307.801	678.534	27.5209	15.8975	399.207	5.88119	0.97513	8.25481	323.675	304.113	104.778	184.326	116.209	45.467	83.282	24.933	71.405	96.148	15.46	101.698	77.099	67.526	38.671	49.997	23.092	12.6938	8.83214	0.215352	0.16254	0.00297393	0.0370676	0.0580574	0.00493898	0.0516661	0.0164693	0.00875321	0.0102648	0.237347	0.298735	0.0429981	0.0571959	0.0345558	0.0447425
Healthy	2807.3	495.205	65.3686	61.8085	0.411136	32.8999	806.307	2421.56	112.361	20.8439	1705.74	6.44757	2.31156	17.7576	197.892	265.093	110.646	167.598	111.449	55.357	89.426	26.374	63.314	93.506	26.01	77.562	69.125	61.651	53.904	51.301	23.647	14.905	6.36233	0.339579	0.139991	0.00462652	0.051755	0.020442	0.00543463	0.0632945	0.0122587	0.00419258	0.00612465	0.0871363	0.091681	0.0186701	0.0231633	0.0122048	0.0167597
Healthy	2258.23	821.377	64.6778	60.3699	0.375534	11.7266	799.041	2545.38	56.8146	26.9416	1837.52	25.6779	3.08736	14.1909	265.25	405.346	144.454	176.69	124.349	68.198	94.285	21.338	73.37	114.033	29.935	121.738	124.915	76.343	57.157	71.537	43.224	14.1212	6.23446	0.408931	0.123719	0.00555196	0.0749785	0.0108006	0.00434783	0.047934	0.00918672	0.00247635	0.00236739	0.0463053	0.0443487	0.0129259	0.0151194	0.00793551	0.0123224
Healthy	3260.6	472.149	95.0608	40.7535	0.696564	129.37	689.177	3425.79	64.4462	21.8337	673.618	6.98548	1.13339	10.3936	218.518	339.113	166.002	180.213	116.375	67.518	98.074	23.275	71.027	105.735	20.644	112.446	72.285	75.406	42.068	71.539	23.344	17.7239	5.49516	0.39898	0.145315	0.00337429	0.0550089	0.0153857	0.00483731	0.0461531	0.0119642	0.00813722	0	0.0595785	0.0436577	0.0102182	0.0148307	0.00739596	0.0121973
Healthy	3006.26	1764.6	57.6788	53.7404	0.269745	11.167	728.271	1857.66	78.1859	29.5332	1868.5	12.942	1.91664	15.9103	295.563	343.503	121.88	149.45	88.532	38.384	81.683	36.143	66.968	145.511	29.378	102.937	70.397	62.465	42.77	39.51	18.622	22.232	9.49797	0.403334	0.103765	0.00542291	0.0410617	0.0238567	0.0038619	0.0599504	0.0160788	0.00336433	0.00330417	0.0982062	0.113544	0.031591	0.0246741	0.0159892	0.0248539
Healthy	3137.13	386.921	57.1274	59.2414	0.535974	14.9375	1209.67	3184.05	144.679	12.8189	977.431	20.3724	6.20396	21.4447	187.514	271.485	121.517	176.981	112.629	55.441	59.658	24.597	77.192	75.793	14.676	94.479	73.306	50.392	56.602	50.462	25.059	17.9513	7.74269	0.48755	0.242319	0.00364551	0.0723801	0.0187513	0.00531754	0.0588855	0.00589199	0.0148946	0.00582377	0.0874769	0.0646346	0.0156307	0.0202597	0.0116942	0.014446
Healthy	3034.83	651.638	149.118	47.9616	0.018643	36.633	518.799	1899.47	66.3279	7.11966	847.7	8.4326	3.65822	13.8312	202.112	302.695	126.218	207.341	140.364	79.636	65.83	19.004	84.027	118.246	16.057	93.025	56.415	63.735	45.667	70.943	28.55	18.328	7.14538	0.470064	0.135004	0.00328446	0.0743763	0.0206649	0.00437597	0.0509894	0.0176945	0.0106881	0.00879373	0.0795524	0.0809409	0.020879	0.0289771	0.00937291	0.0212507
Healthy	3545.01	774.349	100.648	120.213	0.444478	13.7157	1523.16	4590.19	76.6089	8.42915	1366.31	9.79242	4.71958	20.3561	190.25	265.758	114.309	242.526	153.346	92.233	89.571	19.901	87.858	103.723	13.717	91.468	73.4	72.724	61.368	84.212	37.959	11.4301	9.3652	0.351938	0.101161	0.00932374	0.0739417	0.0215695	0.0112568	0.0701086	0.0107036	0.0046121	0.00949063	0.0919781	0.138543	0.0310447	0.0367585	0.01479	0.0271169
Healthy	1937.49	1509.94	107.991	67.3739	0.386325	18.2279	453.51	1569.5	74.4301	13.7199	335.906	6.05699	1.63414	8.67837	228.407	212.33	40.668	147.19	93.968	48.65	46.844	25.249	67.123	82.278	11.312	90.848	88.608	44.391	35.394	28.12	14.722	9.59806	20.9465	0.170044	0.108093	0.00220991	0.037445	0.0329376	0.00458192	0.0478431	0.0211405	0.00884801	0.00502875	0.0856774	0.141578	0.0564885	0.0618517	0.0395702	0.078069
Healthy	2007.58	1246.31	70.4409	47.4668	0.327995	12.8611	601.412	1801.92	41.3325	30.6459	852.441	8.61901	0.0342941	5.31645	232.575	302.033	107.833	170.325	103.591	53.473	67.212	20.155	59.983	119.345	26.053	90.177	77.189	50.456	42.102	52.535	24.072	19.219	12.3042	0.342409	0.0666615	0.00328753	0.0389028	0.0280366	0.00648669	0.0866927	0.0136816	0.00268329	0.00431656	0.117293	0.13693	0.0413272	0.0506627	0.035231	0.0520026
Healthy	2645.16	605.227	131.491	33.0567	0.392823	11.295	482.642	3049.56	65.145	29.6125	1362.14	11.2265	3.4021	15.9097	220.939	272.182	122.458	166.1	106.184	57.821	91.241	25.489	75.349	68.712	40.002	103.592	67.688	44.861	42.632	53.889	22.649	16.5671	6.28539	0.420473	0.149781	0.00548226	0.055952	0.0240003	0.00591071	0.0701522	0.0221186	0.0055186	0.00797233	0.174035	0.103601	0.015646	0.0180105	0.0180191	0.0154948
Healthy	2770.37	611.531	39.4481	35.5167	0.503765	10.1336	946.937	3821.76	67.3773	4.75624	534.289	12.9646	2.83187	15.5922	254.773	306.418	105.734	157.522	105.557	58.302	61.608	24.496	77.533	101.534	13.001	75.659	48.243	56.614	50.414	52.25	21.229	15.5155	5.01255	0.402918	0.0935228	0.00691889	0.0474734	0.0196457	0.00527099	0.041074	0.00706517	0.00368222	0.00475154	0.0867172	0.103164	0.0301314	0.0343726	0.0166718	0.0272004
Healthy	2877	365.196	96.2439	51.2828	0.240773	13.3132	491.068	1164.62	42.0576	21.234	1258.24	6.87895	0.093839	9.10218	327.702	408.494	107.364	136.272	78.421	44.926	114.018	44.83	66.44	91.038	24.484	110.311	85.054	48.993	43.217	44.654	22.853	19.8988	7.0289	0.266492	0.0737238	0.00131966	0.0262746	0.0175282	0.00288016	0.119849	0.0161071	0.00691765	0.00767562	0.111538	0.0757402	0.0118375	0.0160798	0.0135568	0.0123617
Healthy	3998.26	388.31	192.585	49.0754	0.196747	21.2868	859.175	1769.3	53.217	7.41398	397.464	12.7862	3.69305	20.6951	242.753	451.149	165.799	279.689	199.968	113.271	104.526	22.52	93.423	119.778	19.379	100.778	77.177	92.932	56.71	85.565	38.674	22.2494	9.46204	0.789743	0.238141	0.00640647	0.0921791	0.0233125	0.00878109	0.0430124	0.0148806	0.00621583	0.00589851	0.107147	0.0994484	0.031428	0.0400415	0.0190949	0.0293698
Healthy	1844.95	281.919	73.9963	38.342	0.202511	7.62267	626.119	1217.77	39.5545	9.55809	100.251	7.9239	2.77517	12.2294	277.368	380.322	165.767	238.341	149.382	84.791	117.802	20.916	81.106	82.181	29.914	75.814	65.814	57.006	55.88	56.883	23.955	21.0565	7.80044	0.38112	0.11503	0.00657221	0.06028	0.0164879	0.00878883	0.0847811	0.00772272	0.00374137	0.00514824	0.0759816	0.0819172	0.0177917	0.0257611	0.0115757	0.0181849
Healthy	1706.65	606.903	101.14	55.2544	0.308672	11.139	583.635	1853.27	34.6366	10.0549	1166.8	16.2069	2.93909	12.4339	586.885	868.118	348.642	489.686	312.039	171.512	220.228	41.135	188.397	216.414	69.434	248.632	203.393	138.444	143.88	150.504	54.3	46.3706	39.0624	1.32609	0.375582	0.0104008	0.15973	0.0874088	0.0183762	0.17463	0.0608101	0.0134637	0.0159332	0.325381	0.397672	0.0856248	0.101379	0.0677211	0.102652
Healthy	2189.79	393.123	64.5239	132.584	0.428744	10.8456	760.968	1188.57	48.0462	5.92354	244.563	6.37338	4.41094	21.0574	343.762	571.753	163.805	280.77	188.979	107.606	205.846	23.132	109.029	37.868	12.804	127.161	101.763	100.573	51.3	64.954	38.533	17.596	6.49133	0.528014	0.135614	0.0071049	0.0980299	0.0243267	0.0149971	0.0377609	0.0060144	0.00319318	0.00563527	0.0858172	0.0733233	0.0181379	0.0223582	0.0146232	0.020134
Healthy	3697.78	1103.01	89.9007	67.3334	0.988306	43.4115	977.378	2146.32	66.9766	8.64682	2006.11	12.7817	7.7055	18.8941	193.29	218.174	131.451	156.995	108.322	59.832	49.253	15.271	60.793	95.02	12.851	71.087	57.183	55.402	46.743	74.722	26.057	12.1346	4.88727	0.440954	0.127007	0.00320979	0.064063	0.0169251	0.00455827	0.0236048	0.00978626	0.00412799	0.00260666	0.0393959	0.0597723	0.0149491	0.0221168	0.00448133	0.0124912
Healthy	2738.83	684.621	119.981	32.7906	0.0451684	35.2245	812.327	1531.49	87.8685	14.7641	1378.5	7.60057	4.5403	16.7093	242.685	236.129	90.676	123.584	72.186	41.431	59.813	25.473	50.53	69.08	16.028	84.052	52.229	40.467	40.222	49.39	16.558	8.92441	6.1274	0.163239	0.0591383	0.00632504	0.0304187	0.0102375	0.0032273	0.0473491	0.0117421	0.00460158	0.00396026	0.0624789	0.0803161	0.0149774	0.0263826	0.0106299	0.0177043
Healthy	2810.12	509.58	137.266	74.8404	0.128892	11.6786	774.203	1719.88	45.7592	21.4149	892.639	9.94345	2.60817	11.4362	298.401	431.049	146.454	242.64	160.477	97.826	168.603	29.691	101.942	109.609	28.838	102.624	108.119	81.581	62.487	81.426	35.51	19.7409	6.72123	0.43026	0.122806	0.00459463	0.0859086	0.0183866	0.00621147	0.033816	0.00565523	0.00506491	0.00358676	0.0692082	0.0559546	0.0179901	0.0176612	0.0095104	0.0146265
Healthy	3087.12	616.381	147.089	80.1582	0.0407175	11.8056	811.868	1880.95	61.4059	11.4271	1168.23	12.2236	6.26404	21.3095	180.664	412.945	125.803	211.798	149.818	92.118	148.562	31.092	94.372	112.966	26.067	96.48	95.269	72.159	57.69	73.536	20.919	17.4309	6.41649	0.410635	0.11661	0.00446981	0.0803911	0.0182717	0.00419586	0.0178316	0.00671791	0.0039496	0.00275228	0.0567194	0.0426275	0.015163	0.0141713	0.00851294	0.0132916
Healthy	2138.95	416.866	101.083	39.3915	0.0262703	11.4186	650.604	1327.87	39.8945	13.5591	1076.02	7.8499	1.86887	10.9722	357.181	337.698	108.409	155.942	100.574	49.504	97.805	20.446	60.584	113.472	30.432	119.571	92.278	59.402	49.732	50.484	28.504	15.5414	6.23809	0.308569	0.101594	0.00460799	0.0453207	0.0204973	0.00466163	0.0579791	0.00760451	0.00837143	0.00510374	0.0770469	0.0967201	0.0273368	0.0327106	0.0164913	0.0278829
Healthy	2593.02	769.475	87.0973	130.021	0.143486	16.3218	626.777	2070.28	114.44	16.2502	1196.77	10.2745	1.59043	9.17655	275.133	233.198	78.362	165.293	101.94	55.128	102.679	22.363	61.237	55.877	19.505	81.132	57.182	46.489	53.951	53.229	24.568	14.1997	6.49355	0.267692	0.106866	0.00240535	0.0392215	0.0159482	0.00794153	0.0379473	0.0109516	0.00391413	0.00422752	0.0870165	0.0606271	0.0184251	0.0184813	0.0172619	0.0189655
Healthy	1382.61	519.894	62.338	44.2549	0.146746	12.8976	337.013	1331.19	16.5533	6.95728	699.073	17.5755	1.03756	7.34491	299.124	275.259	113.571	159.459	99.855	47.814	67.805	25.765	60.623	80.065	19.049	99.616	56.797	45.023	43.502	42.005	21.863	12.8102	4.7839	0.268032	0.10473	0.00259958	0.0288594	0.012774	0.00560261	0.0570393	0.00570366	0.0024041	0.00222579	0.0493936	0.066238	0.0106161	0.0126179	0.00711367	0.0104045
Healthy	2479.94	498.678	86.4907	63.238	0.105023	12.1574	622	1627.54	97.0928	17.3139	512.384	17.1235	0.937295	10.3518	227.85	357.461	125.189	116.453	72.602	41.504	108.892	24.885	56.64	71.282	24.515	101.457	82.406	48.387	41.77	40.658	21.209	12.5667	6.70459	0.217902	0.0626174	0.00324655	0.0321385	0.013465	0.00719257	0.129431	0.0153577	0.00278836	0.00437852	0.0843607	0.13051	0.021485	0.0290596	0.0156707	0.0227215
Healthy	3145.37	438.451	84.3216	54.1795	0.0927676	17.6297	751.659	2598.62	87.8018	34.3953	886.902	12.8637	2.16578	12.6845	382.265	328.695	107.365	169.627	96.194	51.752	88.593	21.455	58.857	80.616	10.138	128.311	83.313	66.614	48.653	44.23	27.866	17.1216	9.52909	0.368789	0.173817	0.00568562	0.0545488	0.0336857	0.00393475	0.0494228	0.0173593	0.00348047	0.00535074	0.110947	0.205299	0.0514625	0.0763448	0.034801	0.066831
Healthy	2713.61	1454.05	119.811	84.236	0.294636	9.20274	556.381	2670.66	92.9809	16.0436	409.1	8.17009	3.40429	13.9182	277.471	355.973	113.647	196.039	116.649	65.704	121.606	27.543	74.425	65.39	18.966	111.906	72.945	64.323	52.454	54.826	26.719	19.7447	8.99084	0.727137	0.123412	0.00670954	0.104632	0.028291	0.00674123	0.0392879	0.0187499	0.00651387	0.0113701	0.219283	0.120001	0.0295313	0.038433	0.0345472	0.0322447
Healthy	2431.69	984.452	96.8145	115.452	0.252805	12.9905	510.39	2747.1	63.0158	10.8516	684.645	14.8591	1.28483	11.253	313.994	299.109	115.496	128.182	82.907	44.414	68.687	28.671	61.312	94.108	21.843	115.768	79.961	49.414	42.357	43.018	20.905	15.8942	10.529	0.29267	0.0873944	0.002003	0.0336647	0.0267232	0.00599507	0.0393442	0.0117715	0.00333171	0.00320356	0.0993069	0.116052	0.0301711	0.0371588	0.0197601	0.0318507
Healthy	4473.08	120.177	116.822	41.5266	0.243349	17.6692	1026.78	2078.78	133.637	16.8544	803.226	25.1912	1.09125	17.3745	231.834	341.167	164.014	173.519	118.424	60.14	74.195	19.094	67.057	77.71	21.65	74.292	63.527	57.775	51.107	55.972	23.144	21.469	10.9464	0.537602	0.135446	0.00363115	0.0476751	0.014065	0.00547612	0.0440232	0.00867891	0.00483492	0.00476068	0.064436	0.0558859	0.0189175	0.0244361	0.0151094	0.0208463
Healthy	2105.72	914.727	56.9593	73.3347	0.0930062	9.53566	454.575	1533.34	70.1768	19.8634	611.611	7.39688	0.598106	6.65719	288.489	428.685	122.421	140.71	86.864	42.732	73.978	15.937	61.93	101.928	11.983	104.659	82.951	51.508	42.847	51.399	24.88	15.5471	6.25764	0.323086	0.132472	0.00230915	0.0294876	0.00789181	0.00526916	0.0502881	0.0316209	0.000843415	0.00368172	0.0387105	0.0440354	0.00854918	0.0088289	0.00509143	0.00976425
Healthy	2629.44	1045.3	95.0705	94.201	0.116193	11.6067	400.462	1756.17	75.4993	5.95112	208.038	14.4391	0.734982	10.6276	1448.12	1300.04	594.616	686.197	418.7	232.424	274.868	90.888	252.202	298.949	93.522	340.158	307.998	189.903	183.233	199.281	76.653	63.0566	57.6553	1.83516	0.544011	0.0204977	0.215369	0.114654	0.0245788	0.207403	0.0773226	0.0200245	0.0234822	0.431127	0.532534	0.111004	0.127855	0.0849861	0.131047
Healthy	3437.03	655.419	55.3471	67.0481	0.514642	23.7173	1324.51	3023.18	65.1317	57.1722	4010.73	13.0778	3.32161	20.3247	197.836	304.744	112.602	190.399	121.457	85.666	78.109	23.104	66.192	94.202	22.079	90.05	100.106	54.74	62.518	52.432	34.129	13.7003	7.46026	0.459726	0.120569	0.00791389	0.0659208	0.0266107	0.00854211	0.0371771	0.0678821	0.00326428	0.0114186	0.168472	0.130557	0.0302167	0.0350758	0.0359697	0.0275343
Healthy	2986.09	876.027	80.2347	88.3438	0.300344	27.83	1103.29	1975.27	151.133	7.88003	1011.13	7.43817	4.25406	14.466	193.889	258.149	66.377	158.073	92.053	45.365	69.868	24.405	66.712	76.499	12.428	77.736	90.822	60.976	43.25	25.886	19.146	17.322	10.4654	0.408213	0.317534	0.00553257	0.0505032	0.023386	0.00643189	0.0814539	0.0101297	0.00409909	0.00369864	0.0532584	0.0973304	0.0274934	0.0328463	0.0120081	0.0244609
Healthy	3207.32	643.833	109.26	78.8893	0.37212	19.685	790.075	1708.49	111.154	10.1971	1127.14	8.75322	1.2355	7.52105	194.243	364.239	202.735	212.901	131.755	79.498	96.732	26.656	66.013	121.363	28.807	100.172	67.38	46.661	46.458	73.195	22.885	19.0803	6.49971	0.45476	0.135448	0.00541949	0.0542256	0.0286598	0.00598026	0.110706	0.00898564	0.00262833	0.00463042	0.101749	0.119362	0.0164867	0.0384485	0.0164193	0.0182529
Healthy	3793.81	1681.93	96.827	102.261	0.203407	20.3072	999.739	4476.03	99.5797	20.3293	1366.07	15.1821	2.36857	16.5538	264.057	449.821	125.009	174.846	123.4	64.888	111.607	25.728	76.138	102.145	20.456	113.904	79.716	78.087	53.99	56.218	30.885	18.5582	8.1005	0.508682	0.119968	0.00533597	0.0499451	0.0186298	0.00498268	0.0572812	0.0113947	0.00403572	0.00600345	0.0780663	0.0729847	0.0211974	0.0223998	0.0130772	0.0190166
Healthy	2185.23	539.304	75.6015	53.4453	0.0726382	20.4965	577.947	2376.95	55.3898	7.51337	593.853	22.176	2.37202	15.2827	303.351	285.548	98.661	139.173	87.305	45.391	78.66	27.254	59.106	76.812	21.824	128.496	83.899	45.227	37.616	42.327	23.063	15.9337	8.54509	0.425135	0.121867	0.00623312	0.0601792	0.0325506	0.00466781	0.0602828	0.0217967	0.00465191	0.0059059	0.119551	0.167029	0.035857	0.0473916	0.0254522	0.0419203
Healthy	2919.68	645.477	90.3575	41.2719	0.125322	13.1493	368.486	3801.99	45.7895	5.53493	970.451	23.9066	0.39269	6.62356	441.927	585.544	151.017	223.162	140.483	72.057	106.235	39.842	90.625	114.508	26.496	165.219	126.3	66.247	58.532	66.015	24.787	19.1486	25.7582	0.33931	0.161229	0.00357095	0.0423408	0.0514989	0.00562595	0.0874852	0.0479365	0.00421786	0.00900356	0.27509	0.267964	0.053641	0.0703557	0.0538254	0.0761027
Healthy	2148.22	547.953	59.7151	59.1766	0.123817	18.5787	375.817	1588.51	48.2061	10.3899	673.717	9.85212	0.893777	7.66988	421.666	394.802	113.294	274.491	159.835	76.401	107.861	35.51	88.176	104.662	38.443	147.348	105.206	59.119	53.691	72.575	21.885	23.5024	21.7809	0.581185	0.421779	0.00357958	0.0857187	0.0425778	0.00614518	0.0403998	0.0403364	0.00483452	0.00978812	0.138495	0.14982	0.0439473	0.0415168	0.0291212	0.0441537
Healthy	2099.41	505.039	176.41	31.8513	0.106042	10.7172	404.159	661.969	33.131	25.8835	1589.2	7.24779	2.9922	13.9477	291.343	366.293	106.03	194.486	139.372	66.874	73.696	43.459	107.679	108.436	17.535	128.496	109.909	61.381	60.32	57.089	21.485	16.3413	18.8972	0.242527	0.097562	0.00288577	0.0305571	0.0316038	0.00488191	0.218313	0.0193357	0.0180703	0.00688099	0.122277	0.129678	0.0378867	0.0383679	0.0255374	0.0343483
Healthy	3008.83	661.684	68.0314	58.2607	0.217295	22.4627	1057.71	1884.66	202.404	16.1314	742.842	10.6451	8.29828	34.0433	317.992	483.23	177.41	376.233	217.222	113.442	125.537	35.057	114.287	113.334	39.23	143.883	106.355	81.561	87.208	75.249	26.399	22.9861	19.3839	0.791734	0.204579	0.0127186	0.133947	0.0377323	0.0135586	0.12547	0.0635657	0.0063521	0.0189435	0.239621	0.217246	0.0504352	0.0672346	0.0528872	0.0615469
Healthy	3729.69	1910.52	147.728	133.69	0.38909	16.0382	950.271	2061.42	170.606	10.8693	637.034	14.6381	4.19212	18.3823	528.992	551.766	170.508	295.387	158.009	74.64	124.078	41.953	112.912	105.198	42.392	159.734	131.593	80.621	97.46	80.076	25.99	26.8326	15.6373	0.820587	0.417974	0.0108895	0.101404	0.0289522	0.00899118	0.0912489	0.0354538	0.00627091	0.00864693	0.104956	0.136555	0.0277628	0.0343107	0.0150726	0.0277131
Healthy	2938.5	623.515	68.2981	44.1923	0.237126	11.9015	1058.31	3894.12	70.8259	17.8525	519.921	11.7614	5.09738	24.3535	413.157	545.501	170.36	296.695	187.766	102.749	106.483	36.499	127.409	128.378	25.003	117.175	78.855	84.25	96.308	92.798	26.545	28.0929	15.9519	0.971891	0.17839	0.0111396	0.0933067	0.0387565	0.00959603	0.0832688	0.0165083	0.00670829	0.00741245	0.183264	0.207809	0.0619641	0.0646086	0.0320978	0.0557081
Healthy	2304.4	467.125	83.1141	45.2369	0.116796	17.8115	715.725	2640.2	53.8335	23.8856	971.272	33.2344	2.18214	14.2047	319.374	387.303	178.113	253.147	160.797	78.453	134.177	30.347	88.06	88.666	28.947	141.676	114.352	81.56	70.842	64.437	21.712	23.7731	50.8399	0.500719	0.168702	0.00807187	0.0841036	0.126332	0.00630651	0.166333	0.0366919	0.00720575	0.0118975	0.428269	0.674077	0.114803	0.134487	0.0855323	0.165435
Healthy	3686.49	892.467	126.328	70.0387	0.167932	14.5085	1016.18	1218.9	62.5942	10.082	297.255	6.18555	12.8434	63.1909	377.932	396.184	159.076	251.69	167.177	89.761	129.708	37.586	107.81	94.829	44.756	111.745	97.323	76.258	102.839	96.987	29.661	24.6793	16.4343	0.767456	0.293284	0.00702213	0.124458	0.0294211	0.00766649	0.0891473	0.0180558	0.00357401	0.008789	0.118644	0.100697	0.0254216	0.0283015	0.0184993	0.0233205
Healthy	2552.41	204.94	98.6504	60.1776	0.140174	15.6348	720.706	1784.12	49.2855	9.60329	199.607	7.68381	2.30071	15.6495	535.438	440.124	155.831	376.74	223.129	142.301	177.277	43.442	108.663	92.193	37.647	184.867	206.406	84.324	74.834	69.876	32.104	23.1743	40.6922	0.73105	0.358603	0.0176549	0.107828	0.0658684	0.0162017	0.154136	0.0224237	0.0194244	0.0100168	0.244739	0.481517	0.119788	0.146307	0.0716555	0.166342
Healthy	3315.47	416.326	131.673	56.0613	0.14675	13.1701	543.436	1124.86	43.9944	14.4776	1514.34	7.06868	2.83924	16.5864	587.673	477.773	153.512	382.548	246.25	142.327	160.267	39.131	115.585	113.568	35.246	152.009	101.81	94.428	97.921	107.57	32.14	24.6127	12.0082	1.16033	0.222079	0.00713941	0.127638	0.0184083	0.0113508	0.0653127	0.0192955	0.0114562	0.00460295	0.0728896	0.0508193	0.0171423	0.0144427	0.00988168	0.012721
Healthy	4583.19	682.422	183.196	153.933	0.16748	33.2771	1035.39	1801.07	123.78	5.90783	1253.7	13.2359	5.80641	40.2394	785.421	468.667	153.594	292.304	174.468	82.181	155.01	40.704	103.411	70.092	33.214	137.87	82.493	64.069	68.037	82.342	26.916	19.6297	12.6759	0.667761	0.258298	0.00479064	0.085407	0.0249585	0.00769929	0.110361	0.0137089	0.00812395	0.00335823	0.0661712	0.0976605	0.015629	0.0221178	0.0110367	0.0162144
Healthy	3081.83	632.118	145.341	89.5177	0.122661	36.1422	845.557	2284.02	104.516	25.2525	1305.95	4.43414	2.90959	19.1005	290.626	374.734	133.964	263.523	167.871	83.766	103.56	37.243	94.224	109.575	41.725	98.762	90.852	75.511	76.962	74.371	23.923	22.4828	15.337	0.664722	0.237176	0.00579099	0.061579	0.0288618	0.00814709	0.0988799	0.0260497	0.00611796	0.00840963	0.128099	0.14023	0.0311987	0.0338083	0.0180863	0.0254702
Healthy	2295.64	398.06	69.4557	740.079	0.309298	18.0341	422.448	2078.4	30.1225	72.596	2283.66	16.8455	1.00613	8.85255	585.967	587.653	218.877	198.791	134.772	66.943	141.001	39.529	107.271	79.635	38.08	156.771	109.458	67.583	56.683	62.788	23.991	23.008	16.4787	0.464585	0.126402	0.00350306	0.042964	0.0348974	0.00529684	0.0587167	0.0257421	0.00797877	0.00657601	0.127781	0.129119	0.0226482	0.029084	0.0153892	0.0220266
[truncated: 14 more columns]
